# Supplementary material for: Distinct and Overlapping Roles for AP-1 and GGAs Revealed by the “Knocksideways” System
Source: Curr Biol. 2012 Sep 25;22(18):1711–6. doi: 10.1016/j.cub.2012.07.012 (PMC3485558; doi:10.1016/j.cub.2012.07.012)
Supplement: Document S2. Table S1 [file mmc2.xlsx]

## Sheet: MASTER Data
Gene Names	AP-1_1C	AP-1_1R	AP-1_2C	AP-1_2R	GGA2_1C	GGA2_1R	GGA2_2C	GGA2_2R	Mito_1C	Mito_1R
AAAS					5	1.04814	5	1.06481	6	1.30325
AAK1	5	1.51085	4	1.62359	9	0.645957	13	0.734544
AARS	2	0.816194	23	0.82779	8	0.765135	17	0.823123
AASDHPPT	2	0.971685
ABCB1	5	1.02935	16	0.913908	15	1.19569	11	1.23856
ABCB11							1	1.44126
ABCB6			2	1.30612	1	1.0329	2	1.02325	3	1.57144
ABCC1	11	0.950337	11	0.907691	4	1.05055	10	1.11355
ABCC2	2	1.19806	4	0.961539	2	0.993681	5	1.16317
ABCC4	3	1.05705	8	0.873652	5	0.998936	6	1.1428
ABCC5	8	1.25249	6	1.34037	7	1.13337	6	1.00986
ABCE1	23	0.619332	14	0.644742	36	0.681798	19	0.697557	35	1.09028
ABCF1	4	0.595979	13	0.628482	18	0.9407	25	0.957487	30	0.712945
ABCF2			1	0.812166	5	1.1211	5	1.32373	2	0.84091
ABCF3					2	1.53638
ABCG2	59	0.747505	41	0.728566	39	1.17613	37	1.13372	5	0.788865
ABHD5	3	2.07096
ABI1	16	0.984556	4	1.00639	4	1.55074	4	1.46077
ABI2	4	1.31679	1	0.957816
ABL2	3	1.46616			3	0.884272	1	1.04786
ABR			1	0.922636			1	1.34112
ACACA			3	0.667439	2	1.09312	6	1.07428	5	0.944448
ACACB	1	0.672296
ACADVL	3	1.16678	4	1.04327			3	1.0812	9	1.43758
ACAM	5	0.838973
ACAP2	3	1.14418	14	1.20959	11	0.886786	14	0.963729	8	0.881051
ACLY	25	0.674439			52	0.814786	46	0.817303	80	1.0865
ACLY variant protein			40	0.67937
ACP1							4	1.15318
ACP2	15	1.47841	6	1.75112	8	1.15711	8	1.07824	10	1.45434
ACSL3	2	0.682024					6	1.26246	1	1.28791
ACSL4	32	0.774355	33	0.785387	51	1.085	49	1.11081	58	1.23257
ACTA1			24	0.732157	19	1.15059
ACTA2							22	1.1721	9	0.668619
ACTB	226	0.810272	248	0.777515	23	1.14819	23	1.10072	20	0.689013
ACTBL2	10	0.699825	4	0.706366	4	1.05293	1	1.08902	5	0.639697
ACTG1	10	0.717546	11	0.740931	305	1.17895	264	1.17632	179	0.679728
ACTL8			1	0.912033
ACTN1	1	0.754101	9	0.747548	7	0.698125	2	1.1123	4	1.17706
ACTN3	2	0.80559
ACTN4	5	0.779762	23	0.779856	20	1.1521	25	1.11697
ACTR1A	6	0.789146	6	0.757646	5	1.01045	5	1.02459	14	0.652673
ACTR1B					1	1.18699	1	1.11231	3	0.723914
ACTR2	12	0.877654	7	0.843022	15	0.900902	9	0.926778	3	0.834602
ACTR3	15	0.773957	17	0.745372	19	0.882968	18	0.936108	8	0.712817
AD-001							3	1.18149	4	0.989919
ADAM10	4	0.848954	5	0.909612	5	1.37548	7	1.23142
ADAM15	11	1.20394	10	1.19805	6	1.46672	10	1.48806
ADAM17	4	0.932631	2	1.10467	3	1.1498	4	1.42901
ADAM9	13	1.16845	11	0.968375	8	0.967246	12	0.978919	5	0.904205
ADAMTS7									2	0.934586
ADCY6			5	1.0994
ADCY9	2	0.826173	12	0.815033	3	1.17215	9	1.12927
ADH5			2	0.905942			1	0.973889
ADIPOR1			1	0.519459
ADRM1	27	0.865236	19	0.833929	31	0.837791	25	0.845465	39	1.1175
ADSL	3	0.687154			3	0.919043	3	1.58618
AFTPH	10	22.3976	24	10.2258	35	1.50464	21	1.46702	25	0.973168
AGFG1	11	2.14863	7	1.88563	8	0.840389	13	0.853389	5	1.13152
AGL	728	1.1058	1252	1.11828	1271	0.73775	1195	0.7498	1797	1.02204
AGTRAP	12	1.06509	12	1.10548	10	0.736942	9	0.741617	14	0.981755
AHCY	10	1.1724	2	0.946747	5	0.936888	5	0.965818	7	1.05698
AHCYL1	11	0.749603			17	1.60142	21	1.54419
AHCYL2			9	0.832631					11	1.26031
AHNAK	26	0.811802	27	0.760572	35	1.39874	54	1.35689
AHSA1									1	1.81381
AIDA	9	0.922459	7	0.942597	7	1.5281	4	1.43523
AIFM2	6	1.29031	4	1.2298	8	1.39852	6	1.45806
AIMP1	37	0.585856	37	0.575787	78	0.935483	50	0.929377	68	0.879684
AIMP2	31	0.557545	28	0.62597	63	0.929038	40	0.947922	42	0.909038
AIP	3	1.10645			4	1.45196			1	1.12981
AKAP10	3	1.96911
AKAP13	61	1.07906	23	1.08809	49	0.895807	103	0.897195
AKR1A1	1	0.728983
AKR1B1					2	0.903771
ALCAM					2	1.25812
ALDH16A1	14	0.815802	10	0.815751	31	0.806381	34	0.783908	25	1.11593
ALDH3A2							1	0.988062
ALDH3B1	11	1.12469	8	1.14814	11	1.67628	11	1.70832	2	1.57834
ALDH7A1							3	1.12934
ALDOA	324	0.876806	175	0.851148	152	1.36969	141	1.36652	140	1.13693
ALDOC			8	0.813169	12	1.4651	7	1.44165	6	1.26948
ALPI	3	1.06147	4	1.14275
ALPL	8	0.902521	7	0.991298	3	1.39046	2	1.38276
ALS2CR4	4	1.0196					5	1.19202
AMMECR1L			1	1.01818
AMPD2	76	1.70921	48	1.58243	24	1.3353	31	1.32326	7	0.96606
ANAPC1	12	0.794191	23	0.74114	26	0.832607	19	0.868772	4	1.1636
ANAPC10	3	0.638684
ANAPC2					1	1.20044	5	1.10822
ANAPC4					7	0.939696	2	0.910311
ANAPC5			6	0.710654	5	0.847454	8	0.804034	3	1.09439
ANAPC7	5	0.774319	6	0.69792	13	0.791637	14	0.859504	7	1.11187
ANKFY1			3	1.14412	2	0.770352	6	0.674415
ANKH					2	1.1155
ANKHD1							3	1.31285
ANKIB1	5	0.933038					1	1.45394
ANKRD13A							4	1.1941
ANKRD27	2	1.55963					3	0.991916
ANKRD57			1	0.933118	2	0.906686	8	0.917561
ANKZF1							2	1.32168
ANO6	17	0.899212	18	0.823326	5	0.947922	6	1.17573
ANP32A	2	1.02625			3	0.777766	2	0.763996	5	0.947077
ANP32B	6	0.750963	11	0.668382	16	0.820277	12	0.821209	26	0.777936
ANP32E	2	0.800885	5	0.770459	4	0.946843	3	0.8801	3	0.546642
ANTXR1	5	0.902127	5	1.11287	8	1.23978	16	1.36106	4	1.63117
ANXA1	107	0.834575	90	0.81723	111	1.4763	84	1.47429	62	0.802965
ANXA11	44	0.86324	29	0.851434	28	1.35737	20	1.27603	10	1.05679
ANXA13							8	1.76993
ANXA2	621	0.925204	264	0.900818	298	1.54946	279	1.57451	208	0.93488
ANXA3			2	0.797835	3	0.933412	5	0.986403
ANXA4	55	1.00394	58	1.00904	60	1.43739	36	1.40425	28	1.10506
ANXA5	6	0.917157	7	0.818909	24	1.02903	7	0.907959
ANXA6	108	1.08133	5	1.08845	8	1.30353	94	1.24548	17	1.03367
ANXA7	1	0.986242	2	0.892278	3	1.2299	3	1.26191	7	1.12596
AP1B1	76	5.59712	212	4.64091	308	0.923081	307	0.924243	315	0.957976
AP1G1	99	6.73609	163	5.59434	222	1.01252	159	1.03373	232	0.953984
AP1G2					4	1.04689	8	0.881842	3	1.06521
AP1GBP1	18	8.11623	22	10.4697	55	1.49734	57	1.40371	22	0.880855
AP1M1	99	6.41966	71	5.56453	120	0.985132	113	0.990469	170	0.980219
AP1S1	40	6.89171	29	5.93232	33	1.06359	46	1.12991	69	0.979816
AP1S2	5	6.01555	6	5.63652	7	0.967699	6	0.950369	10	1.00768
AP1S3	5	9.52853			5	1.0951			14	1.04575
AP2A1	98	1.3432	99	1.28057	146	0.614806	140	0.623096	74	0.995298
AP2A2	60	1.29604	2	1.52924	3	0.629014	58	0.581781	25	0.950404
AP2B1	169	2.78222	72	1.86663	101	0.667137	98	0.685858	80	0.952381
AP2M1	60	1.49327	45	1.3707	60	0.627827	49	0.632051	55	0.926873
AP2S1	4	1.28775	4	1.34856	1	0.665484
AP3B1	57	0.889084	82	0.864763	62	0.728949	60	0.745634	74	0.926441
AP3D1	38	0.897469	78	0.829199	61	0.726499	84	0.764773	58	0.96387
AP3M1	39	0.872624	33	0.791852	37	0.712521	32	0.731524	38	0.972373
AP3M2	1	0.864017
AP3S1	11	0.903802	8	0.837219	8	0.806044	6	0.774291	10	0.90876
AP3S2	4	1.22632	6	0.874802	7	0.805405	10	0.806222	9	0.990743
AP4B1	6	0.751687	11	0.705131	28	0.492436	25	0.521127	36	1.01197
AP4E1	14	0.716831	25	0.671554	40	0.459451	43	0.484549	49	0.940493
AP4M1	5	0.834953	6	0.7611	9	0.511098	12	0.535206	11	1.02468
AP4S1	6	0.661194
APEX1	20	0.927666	17	0.87861	18	0.753666	10	0.778064	10	1.76482
APG9L1	109	1.21793	133	1.09105	162	0.914705	132	0.890863	159	1.03574
APOA1BP	4	0.791514	5	0.818145
APOBEC3C	2	0.94552
APP			3	0.837059			5	1.08737
APRT	9	0.892186
ARAF	12	1.35872	4	1.3887	9	1.79266	7	1.86639
ARAP3	1	1.00533
ARCN1	18	1.14797	9	0.928011	62	0.917775	37	0.842582	32	1.013
ARD1A	44	0.696916	33	0.659914	27	0.664273	16	0.66404	29	1.36369
ARF1	44	2.88199	19	2.21104	37	1.09957	35	1.09105	52	0.919003
ARF4	4	1.48567	2	1.37436	4	1.14553	8	1.13867	4	0.881116
ARF5	3	2.02171	4	1.86146	8	1.17886	8	1.14589	7	0.809077
ARF6	8	0.81903	7	0.811785	4	1.10234	3	1.09625
ARFGAP1	3	1.53869	13	1.54664	2	1.63246	3	1.91794	10	1.06321
ARFGEF1	2	1.63766	2	1.50824	2	1.3188	1	1.89847
ARFGEF2	1	2.48537	15	1.88002	5	1.52499	4	1.48772
ARFIP1	38	1.29333	46	1.22011	1	1.14577	29	1.02606	56	1.03628
ARFIP2	19	1.47511	11	1.21981	23	0.890704	12	0.903256	33	0.988357
ARFRP1			3	0.97178	2	1.0329	3	0.993438
ARHGAP1	11	1.7279	11	1.6909	20	1.19195	20	1.19676	28	0.777378
ARHGAP12					1	1.34137
ARHGAP17	17	1.13685	41	1.04181	32	0.997472	32	0.962058	31	1.04501
ARHGAP27							1	1.26358
ARHGAP4	2	1.87814
ARHGDIA	4	0.744789	5	0.754778	2	0.798968	2	0.801766
ARHGEF1			7	0.886615	9	0.814066	12	0.831956
ARHGEF10					6	1.01101	3	1.00568
ARHGEF18	2	1.33856					1	1.12515
ARHGEF2	2	0.888046	7	0.84777	2	1.03169	10	1.18588	4	0.796412
ARIH1							1	1.17729
ARL13B			2	0.876819
ARL15							2	1.24788
ARL3	2	0.727981
ARL4A							1	1.1984
ARL6IP1	7	1.47798
ARL8A	6	1.42023	4	1.32694	1	0.951023	2	1.12918	5	1.20369
ARL8B	30	1.34749	16	1.38193	18	1.0089	18	0.977619	26	1.15479
ARMC8					1	1.26682	4	1.10336
ARPC1B	4	0.769157	9	0.825847	7	1.03219	5	0.882254
ARPC2	3	0.797807			6	0.91948	8	0.996126
ARPC3	11	0.976182	5	0.910921	5	1.12726	5	1.10682
ARPC4	18	0.924777	5	0.922869	10	1.04915	7	0.98696	6	0.748492
ARPC5	4	0.737367					2	1.13007
ARPC5L	1	0.817363	3	0.917873	1	0.973124	2	0.983587
ARRB1	4	1.54815
ARRB2	4	1.79847			3	0.936668
ARRDC1	6	0.903888	6	1.00898	8	0.937988	6	0.98696
ARSA	2	2.86801
ASAH1			2	1.33874	4	2.51841			9	1.19191
ASNA1	8	0.970233	8	0.985625					5	1.52723
ASS1	11	0.902226	8	0.863356	10	0.923821	3	0.894132	14	1.25166
ATG3	2	0.783377
ATG5							1	0.96781	2	1.18208
ATIC			3	0.763786			1	0.808076
ATL2	6	1.35338	3	1.05516	28	0.879712	12	0.883837	7	1.12692
ATL3	6	0.823235	3	0.928744	12	1.06566	8	1.08184	4	1.17531
ATP11A			3	1.21877	6	1.30977	7	1.0119
ATP11C	12	1.38747	15	1.26545	5	1.06112	14	1.03879	6	1.10485
ATP12A									1	1.94116
ATP13A3	5	1.31498	10	1.09456	5	1.39535	14	1.52632
ATP1A1	362	0.87389	397	0.84645	418	1.15378	383	1.15537	260	1.04731
ATP1B1	53	0.847118	32	0.770441	43	1.12001	42	1.15799	30	0.966923
ATP1B3	42	0.797317	44	0.796975	51	1.08414	40	1.09014	36	1.08501
ATP2A2					1	1.17463	6	1.07482
ATP2B1	101	0.952264	108	0.892569	144	1.22352	99	1.18451	21	0.936645
ATP2B4	17	0.936429	24	0.811504	18	1.15653	16	1.0617
ATP2C1	10	1.87336	21	1.56043	45	1.08077	36	1.05595	41	1.17776
ATP5A1							4	1.17874
ATP5B					1	0.88592	3	0.797596
ATP6AP1					3	0.834626
ATP6V0A1	35	1.22605	41	1.13998	39	0.91153	43	0.928008	33	1.07356
ATP6V0A2	7	2.6524	14	2.06256	23	0.972808	21	0.987838	14	1.21973
ATP6V0C			4	1.29543
ATP6V0D1	21	1.20464	22	1.27066	29	0.92472	17	0.889311	23	1.01257
ATP6V1A	8	1.20287	4	1.27093	8	1.00725	9	0.962323	1	1.17508
ATP6V1B2	10	1.18055	7	1.31684	3	0.931481	10	0.975764	7	1.18255
ATP6V1C1	3	0.950801	2	1.08451			1	0.948191
ATP6V1D			2	1.11041			1	0.879989
ATP6V1E1	3	1.11727			2	1.16666
ATP6V1G1	4	1.40546	3	1.16312	2	0.893522	7	0.935194
ATP6V1H	1	1.38029	1	1.20968	3	1.1269	4	1.01644
ATP7A	6	3.47074	8	3.69044	13	1.05044	8	0.949737	1	0.72692
ATP7B	5	2.80247	2	2.99247
ATP9A	3	1.40531
ATRN	1	0.852901	1	0.81328
ATXN10	5	1.09198	10	1.17698	16	1.51442	20	1.40591	23	1.25665
AXL	13	1.22401	20	1.12513	16	1.38676	16	1.34688
B2M	16	1.11277			5	1.41671	7	1.25215
B4GALT1	16	1.95747	22	1.82541	26	1.47969	14	1.45201
BACE2	1	1.6316	5	1.29901	7	1.14103	8	1.12055	8	1.22931
BACH1							2	0.062802
BAG2	8	0.85507	14	0.857684	9	0.973441	25	0.915938	30	1.06264
BAG3	1	1.51033	3	1.17169	1	0.529351	6	1.31179	1	1.3444
BAG5			6	1.85072	6	1.63683	2	1.44019	6	1.2511
BAIAP2	9	0.984453	4	0.866187	13	1.57368	11	1.66405
BAIAP2L1	29	1.11336	23	1.0997	37	1.50763	35	1.43411	15	1.08048
BASP1	102	0.853208	89	0.828499	141	1.07407	190	1.07141	134	0.951163
BAT3			6	0.934868	4	1.17967	8	1.20598	5	1.78579
BAX							1	1.50981
BCAM	16	1.17344	13	0.98443	11	1.20941	7	1.21064
BCL9							1	0.437118
BCR	1	0.993253
BECN1									2	0.916456
BEND6									1	0.964651
BID							2	1.22742
BIN1	6	0.883745	2	1.05662	26	0.925106	18	0.921673
BIN3			2	1.48211
BIRC6	2	0.73763
BLMH	7	1.4466
BLOC1S1	5	0.925579	11	0.851964	13	0.745307	13	0.739461	21	1.00141
BLOC1S2	3	0.965691	5	1.15363	3	1.15383	3	0.934582	3	0.87445
BLOC1S3	12	0.979894	6	0.877626	11	0.805903	10	0.802687	15	1.15022
BMP2K	2	1.38194			1	0.821425	3	0.675588
BRCC3			3	1.16706					4	1.09348
BRE							2	1.06698	1	1.07211
BRI3			2	1.82031			3	0.981364	4	1.6184
BROX	4	0.853197	1	0.757402	1	0.856803	1	0.92844	2	1.40722
BRP16	3	0.950978					1	1.54153	3	1.08314
BRWD2	59	1.21305	100	1.15303	95	1.16299	93	1.13006	109	0.905305
BSG	92	0.811136	97	0.831746	110	1.12714	101	1.09694	65	0.852044
BST2	13	1.59241	13	1.3715	34	1.21063	33	1.12892	59	1.03367
BTBD1					1	0.907689
BTF3	46	0.750418	30	0.701298	13	0.727452	15	0.716629	22	1.31517
BTF3L4	8	0.738444	3	0.705684
BTN2A1	2	0.725398	2	0.817738	2	1.40041	3	1.38158
BTN3A2	3	0.925243			2	1.1188
BUB3	4	0.825359	4	0.759746	13	1.07486	7	1.05213	7	1.15738
BUD31					5	1.47093
BXDC1					12	0.731961
BYSL	8	0.910913			7	0.945124	9	0.890115	12	1.31541
BZW1			3	0.679826	8	1.32799	5	1.57429	10	1.06923
BZW2			2	0.691044	8	1.13659	5	1.02153	3	1.02504
C10orf32	2	1.39029	1	1.23932
C10orf76	2	1.48082
C10orf88			7	2.9314	2	1.27402	2	1.02319	5	1.00615
C11orf30			4	0.611881
C11orf59	20	1.2993	16	1.1361	7	1.01052	8	0.915387	18	1.17787
C12orf30	21	0.751551	44	0.699285	20	0.814243	19	0.766189	9	1.14019
C13orf27			1	0.844635			2	0.881242
C14orf133	12	2.54879	8	2.01833	1	1.50877	7	1.56513	9	1.16519
C14orf166	2	0.855954	3	0.722787			4	1.24375	4	0.754756
C14orf38					1	0.555475	2	0.639916
C15orf17	2	4.64314	2	3.25175
C16orf42	1	0.804123
C17orf56	14	0.778488	5	0.690631	10	0.562467	7	0.500968	12	1.04135
C17orf59					3	1.32952	2	1.33955	4	1.18385
C17orf75	17	1.23603	22	1.14028	20	1.15483	23	1.21613	22	0.9464
C18orf58	2	1.07249
C1orf109							4	0.718868
C1orf128	3	1.02863			5	0.97016			1	0.993886
C1orf226			2	1.03293
C1orf57	6	0.713495	6	0.644489	4	0.711133	4	0.823899
C1orf85	4	1.17914	2	1.13581	2	0.999971
C20orf11					1	1.37843	7	1.19386	2	1.29407
C20orf30	3	2.71104			4	1.02967	4	0.969864	7	0.961069
C22orf13			1	1.27519
C22orf28	7	0.836874	2	0.786476			9	1.196
C22orf9	1	1.61718
C2orf18	6	1.4928	2	1.42177			2	1.31807	2	1.65365
C2orf4					1	1.10554
C2orf60	2	0.935067
C3orf21	2	2.45733	1	1.52555
C4orf16	2	4.78126	4	5.41879	2	1.45397	2	1.32265
C4orf41	21	1.2465	39	1.18175	30	0.944409	34	0.939529	20	0.94836
C4orf43			1	0.904447
C5orf32	3	1.60289	2	1.28437	1	1.19957	3	1.20078	3	1.08225
C5orf44	10	1.11814	16	1.15937	9	1.01082	7	0.948307	16	0.956898
C6orf163					2	0.654486	2	0.65343
C7orf23	2	1.13229
C7orf50			5	1.27546			2	1.13746
C7orf59	2	1.47986	1	1.20163	4	1.05145	3	1.04904	2	1.0615
C8orf33	6	0.888225	3	0.86113	1	1.26814	3	1.08649	3	1.21934
C8orf41			3	0.95559	2	0.900942	7	0.878982	4	1.11197
C8orf45	2	2.99892
C9orf88 variant protein	8	0.956472	18	0.875244	26	1.31009	17	1.31727	1	1.3695
CA14			2	0.949782
CAB39	3	0.90799	5	0.987756	14	1.37561	6	1.4109
CACYBP	9	0.916992	15	0.906778	7	0.961005	15	0.940262	21	1.66203
CAD	92	0.894959	101	0.898825	106	1.30854	103	1.30847	53	0.752561
CADM1			3	0.948166			2	1.04235
CADM4			1	1.21398
CALCOCO2			1	0.33115
CALM1	1	1.17229	17	0.832789	20	1.25627	33	1.33248	10	0.877156
CALML5	2	13.3961	2	11.5692
CALR	3	1.05906	1	0.85246	4	0.964193	2	0.781036
CAND1	17	0.943715	49	0.822081	44	1.02935	38	0.984431	32	1.39034
CANX	2	0.648186	6	1.00234	2	1.0557	2	0.917898	3	1.1426
CAP1	13	0.926407	14	0.822112	20	0.893268	16	0.961053	16	1.1558
CAPG	5	0.9986	2	0.978937	6	1.16533	4	1.11162
CAPNS1	4	0.9766							1	0.38935
CAPRIN1					2	1.57108			4	0.369507
CAPZA1	7	1.10735	10	0.951072	8	0.924135	8	0.916827	11	0.709715
CAPZA2	2	1.27449	2	0.89025	2	0.928333	2	0.858733
CAPZB	7	0.995373	8	1.12152	12	1.03073	8	1.0121	3	1.02204
CASK			5	0.713978	4	1.31492
CASKIN2	6	1.26261
CASP14			1	3.08133	2	1.31331
CAV1	5	1.00509	7	1.00081	2	0.915362			24	1.05036
CAV2	2	1.18082	3	1.03521	4	1.08153	8	0.987894	6	1.09792
CBL							3	1.24715
CBR1	3	0.89685	4	0.844787			3	1.08159
CBS							2	1.33937
CC2D1A	1	1.28968			4	1.11988	4	1.11747	3	1.07444
CCDC11							2	0.768631
CCDC124	31	0.792622	10	0.774222	8	0.88302	8	0.935006	15	1.46119
CCDC132			1	1.69478
CCDC147							1	0.364808
CCDC149					1	1.28592
CCDC43	1	1.17583
CCDC45							1	0.0791064
CCDC50	2	0.996092
CCDC6					1	1.17576	3	1.16176
CCDC67	1	10.6837
CCDC72							2	0.595251
CCM2			3	0.924308			1	1.32235
CCNB1	4	1.15114			4	0.508753			2	0.849006
CCNY	3	1.0114	2	1.09887	5	1.35252	2	1.42857
CCNYL1	1	0.883202			2	1.17912
CCT1	160	0.769103	110	0.758739	177	1.10951	144	1.08827	157	0.681635
CCT2	388	0.798721	228	0.780356	242	1.07997	135	1.0809	158	0.709673
CCT3	202	0.809846	111	0.804253	237	1.11097	175	1.10859	164	0.700651
CCT4	168	0.788968	152	0.780402	181	1.0799	193	1.09768	146	0.75841
CCT5	154	0.808551	128	0.798096	201	1.09627	170	1.09092	102	0.722201
CCT6A	171	0.761585	95	0.720925	150	1.08161	100	1.06679	88	0.683122
CCT7	249	0.802525	165	0.776011	167	1.08416	138	1.0961	128	0.70576
CCT8	184	0.751577	159	0.766509	196	1.08705	199	1.07081	176	0.695534
CD109	73	1.0013	109	0.987682	119	1.36048	82	1.34038	20	0.86839
CD151	5	1.12423			12	1.42392	1	1.23877
CD276	10	0.95173	11	1.01777	7	1.66867	24	1.51105	1	1.11322
CD320	3	1.4758	1	1.42161			2	1.27139
CD44	69	0.813237	101	0.831463	117	1.3115	128	1.28173	93	0.790069
CD46	25	0.79797	12	0.787539	14	1.00153	14	1.03482	6	0.986719
CD58							5	1.3299
CD59	51	0.910186	30	0.914848	30	1.36753	27	1.37231	27	0.843352
CD63	18	1.05009	26	1.06867	65	0.998453	32	1.02094	82	1.29867
CD70	13	1.30478	7	1.21902	2	1.23327			6	1.22119
CD74	1	1.53623
CD81	36	1.08553	29	1.04434	19	1.08075	22	1.09815	11	1.04879
CD82	1	1.19719			2	1.21651
CD9	42	0.835723	22	0.821157	21	1.14092	15	1.13632	13	0.785223
CD97	9	1.19594	9	1.00185			13	1.06767
CD99	3	0.959048					3	1.3404
CD99L2	5	0.881979			1	1.28924
CDC123					1	1.4036	2	1.1994
CDC16	4	0.814457	3	0.724625	7	0.817478	5	0.816425	2	1.19485
CDC2	11	0.814798	20	0.72308	22	0.998353	20	0.977551	19	0.917515
CDC23	4	0.759768	3	0.749294	19	0.888233	13	0.876031
CDC27	5	0.620144	9	0.704256	9	0.822248	5	0.798361	6	1.18668
CDC37	6	0.915079	7	0.916645	9	1.09963	9	1.16934	6	1.39413
CDC42	45	0.857262	16	0.809746	16	0.983869	10	0.948462	25	0.867568
CDC42BPA	1	0.840485	2	1.00153	2	1.17153
CDC42BPB	6	1.05766	8	1.10822	4	1.25876	5	1.27983
CDC42EP1	1	1.25272	3	1.01319			3	1.03669
CDC42EP4	5	1.23642	6	1.13112	2	0.17279	4	0.465735
CDCA3	6	1.28615	3	1.23534	1	1.67671	5	1.32461
CDH10			3	0.847868	7	1.05585	7	1.10105
CDH28									9	1.17531
CDK2					9	1.18158	4	1.19541
CDK5							3	1.13335
CDK9	1	0.140011
CDKN2A							2	1.2803
CELSR1	4	1.04239			3	0.985553	6	1.24491
CELSR2	6	1.10236	6	1.06616			2	1.25948
CFL1	65	0.782119	11	0.776754	27	0.912586	24	0.945832	20	0.734454
CFL2	3	0.370345	3	0.700559	3	0.360898	4	0.935983
CHMP1B	3	0.901035
CHMP2A					1	1.29116
CHMP4B	7	1.17562	3	1.24781	3	1.16812	2	1.10907
CHMP5	4	1.1016			2	1.03449
CHMP6	3	0.869667	5	1.04234	7	1.4136	4	1.4623
CHORDC1	1	0.817756	3	0.904683
CHP	3	1.17633	5	1.04002	3	1.02594	1	1.40475
CHST3							4	1.37018
CIAO1	2	0.955782	4	0.947757	4	0.971546	2	1.09397	3	1.10158
CIB1	8	0.932893	10	1.11039	4	1.26916	3	1.1106
CINP			4	0.618846			5	0.76258
CISD2	2	0.954253	2	0.903391
CKAP5	5	0.724636	12	0.720854	29	0.940242	25	0.996879	18	1.32096
CKB	12	0.954349	47	0.861897	23	0.658951	14	0.748908	21	1.83798
CLCN3			10	1.67378	6	1.17763	6	1.30294	5	1.19712
CLCN7	5	1.28224
CLDND1			2	0.804262	4	1.31755	5	1.24113
CLIC1	21	0.680328	20	0.663053	39	0.73129	24	0.695268	9	0.926657
CLIC4	4	0.758263	7	0.776066	10	1.44113	10	1.4127
CLINT1	197	3.86468	130	3.38824	249	1.24445	220	1.26408	369	1.05343
CLLD6	8	3.54885	12	3.05884	12	1.17977	12	1.1747	19	1.02583
CLNS1A			2	1.0507					2	1.32146
CLRN3							5	0.726561
CLTA	66	3.04638	25	2.87315	58	1.11122	51	1.1339	90	1.00538
CLTB	20	3.517	6	2.42042	20	1.14513	18	1.11076	45	1.05604
CLTC	1122	2.9732	1537	2.69618	2833	1.09187	2472	1.10086	2340	1.01968
CLTCL1	61	3.12663	89	2.75951	114	1.09416	92	1.06172	83	0.98533
CLU			4	1.65646	2	1.40613	5	1.21371
CMBL			2	1.01507
CNBP							1	2.39314
CNN2	5	0.86664	2	0.878916	3	1.53025	6	1.37447
CNNM3	4	0.988981	7	0.905007	2	1.06118	5	1.18119
CNNM4							1	0.807292
CNO	14	0.954514	5	0.969017	6	0.865221	10	0.786482	16	1.07911
CNP	61	0.918862	42	0.877018	56	1.37416	38	1.44624	15	1.02707
CNPY2	2	1.33929	2	1.11936			2	0.885381
COASY	1	1.12221	1	1.01496	10	1.02533	8	1.00781	2	1.17323
COBRA1			1	0.329425
COL4A3BP			1	2.00712
COLEC10	2	0.0730543
COMMD9			1	0.788852
COMT	2	0.869131
COPA	6	1.06485	32	1.06155	85	0.882669	83	0.889481	63	1.01828
COPB1	14	1.07822	9	1.01408	91	0.870327	84	0.907087	30	1.05175
COPB2	13	1.12305	19	1.03157	75	0.919494	70	0.909588	41	0.9754
COPE	6	1.13666	9	0.91183	33	0.954799	18	0.876712	7	0.985494
COPG	17	1.07446	22	1.02417	82	0.890744	58	0.900673	48	1.02982
COPG2			1	1.16367	17	0.889579	9	0.919431
COPS2			5	0.822677	3	0.956385	4	0.944363	4	1.19414
COPS3	6	0.950541	11	0.943097	3	1.09858	8	1.00464	8	1.24205
COPS4	8	1.03702	12	0.854742	17	1.03856	4	0.990413	19	1.33451
COPS5					12	1.08796	4	1.08924	5	1.28411
COPS6	2	0.894874	5	0.54439	10	1.12591	7	0.941781	4	1.34277
COPS7A	2	0.987713	3	0.847289	2	1.02302	4	1.07041	3	1.2302
COPS8	9	1.00987	5	1.06766			2	1.19154	2	1.2393
COPZ1	3	0.95162	9	0.95473	28	0.894028	22	0.87476	18	0.912172
CORO1C	6	0.949043	3	0.926012	2	1.10289	2	0.747252
COTL1	5	0.75724
CPAMD8									1	0.455336
CPD	34	7.48806	26	7.28235	56	0.918549	37	0.909801	21	1.17346
CPM	3	1.10835
CPNE1	4	0.880022	1	0.928915			2	1.20756
CPNE2	5	0.877666	4	0.951705	10	1.64357	7	1.79524
CPNE3	32	0.844386	43	0.811364	51	1.44722	39	1.43623	18	0.986473
CPNE8	24	1.04012	20	1.05307	45	1.14755	35	1.09464	7	0.883012
CPS1							1	1.44816
CRIM1									2	1.48289
CRIP2	9	0.869131	7	0.854964	4	1.43922	1	1.34556
CRK	1	1.11105	5	0.827197	1	1.47634	5	1.24091
CRTC3	1	1.234
CSDA	11	0.776152	13	0.770639	13	0.754463	14	0.709331	14	1.12298
CSE1L	8	0.841992	11	0.782621	56	0.918296	44	0.909364	25	1.25762
CSK	3	1.08126
CSNK1A1	6	0.854629			12	0.875493	8	0.890897	5	0.987128
CSNK1D					1	1.15454	3	1.08464	2	1.11437
CSNK1G3	8	1.02051	12	1.06368	6	1.39711	4	1.37061
CSNK2A1	5	0.902361	2	0.895448	6	0.978787			8	0.733865
CSNK2A2	1	0.87419	1	0.930202	1	1.01616	2	1.04858
CSNK2B			4	0.79361	1	1.05564	3	0.880543	2	0.714486
CSPG4	148	1.20911	76	1.11847	113	1.69834	104	1.58424
CSRP1	6	0.750733	5	0.80653	3	1.41819	11	1.37954	2	0.842696
CTDSP1	1	0.749476			3	1.25448	4	1.14179
CTF1			2	0.877181	1	1.01197	2	1.07426
CTH	2	1.35532
CTNNA1	36	0.90542	26	0.846461	30	1.2956	29	1.22868
CTNNA2									2	1.15345
CTNNB1	3	1.05894	9	1.07067			5	1.129
CTNND1	13	1.03516	26	1.11003	29	1.28838	32	1.23475
CTPS	2	0.852067	2	1.18523	10	1.09251	11	1.11409	1	1.33494
CTPS2	1	0.967497			2	0.880579	1	1.01141
CTSB					2	0.95744	5	1.04788
CTSC	4	1.49469	4	1.44497	3	2.88413	4	1.84356	3	1.2449
CTSD	20	1.01742	28	1.06886	24	1.87413	27	1.49516	34	0.922278
CTSL1	2	3.01874			1	3.63153	1	3.37012	1	1.06416
CTSZ	29	2.43789	13	2.27134	20	2.7434	19	2.58617	39	1.1378
CTTN	2	0.974975	11	0.936119	13	1.46855	13	1.29479
CUEDC1	2	3.61314
CUL1			3	0.84777	1	1.32669	9	1.11911	7	1.34441
CUL3			1	0.920351			2	1.27412
CUL4A	1	0.970048	6	1.13967	8	1.15787	4	1.35151
CWF19L1	5	0.698114	2	0.80441
CXADR	31	0.915471	37	0.83057	33	1.36277	25	1.37647	7	1.00777
CXCR4	13	1.03404	9	0.90798
CYB5B							1	1.27841
CYB5R3			2	1.1403	4	1.15106	4	1.13442	3	0.521498
CYBRD1							1	0.914178
CYFIP1	57	1.05578	39	0.971091	52	1.52402	28	1.43845
CYP2A7			1	1.78286
CYR61					1	0.883268
CYTH3	1	0.966114
D2HGDH			1	1.14252
DAB2	12	1.87204	20	1.54817	45	0.606548	47	0.616015	7	1.1822
DAF	105	0.959076	77	1.00901	127	1.25032	108	1.26016	85	0.84389
DAG1	10	1.03603	10	0.873652	7	1.37491	11	1.56776	9	1.13088
DAGLB	46	1.17429	29	1.06136	65	0.893068	42	0.889707	73	1.03466
DARS	80	0.66126	46	0.60697	109	0.981354	70	0.984778	108	0.831687
DBI	1	0.822499
DBN1			3	0.957746			2	1.31986
DBNL							1	1.20505
DBR1	7	0.827298
DBT					1	0.763632
DCBLD2	1	0.978461	2	0.989896			2	1.38379
DCTN1							6	1.20202	7	1.02345
DCTN2	5	0.803986	3	0.746946	7	1.07632	10	1.09656	16	0.697082
DCTN4							2	1.30803
DCUN1D1			2	0.898297
DDAH1	14	0.980228	23	0.789401	23	1.23727	19	1.17783	4	1.0361
DDAH2	6	0.684661	7	0.718916	3	1.50506	4	1.52313
DDB1			8	1.05924	14	1.05945	14	1.03571	10	1.27806
DDR1			6	0.939541	9	1.15278	11	1.34546	1	1.19368
DDR2	2	1.14596	20	0.957704	13	1.09197	13	1.11761	7	1.25978
DDX1	3	0.869861	6	0.803241
DDX17			2	1.01179			1	1.45882
DDX19A			4	0.872667
DDX19B	2	0.906189			3	0.513025	3	1.21476	2	1.57447
DDX20	16	0.841852	17	0.758162	2	0.7395	7	0.754915	4	1.12607
DDX3X	20	0.753226	23	0.754311	31	0.880449	26	0.929847	55	0.771884
DDX5					4	1.4665	9	1.57589	13	0.956974
DDX6	9	0.769827	7	0.721669	15	0.987308	8	1.04978	6	0.914414
DENND1A							4	0.623819
DENND4A	2	1.70166	2	1.12179	1	1.06979	2	1.03599
DENND4C	61	2.40329	76	2.02467	1	1.87919	73	0.995375	54	0.999644
DENR	3	0.766601	4	0.76812	2	0.769817	5	0.777995
DERA	5	0.811483	12	0.815902	30	0.770927	14	0.741672	26	1.03152
derp12	17	2.44961	12	2.07224	35	0.620887	24	0.650815
DERPC	2	4.85985
DFNA5							1	0.419145
DGKA					3	0.827452	2	0.852639
DHCR24							2	1.02867
DHPS					1	0.663442
DHX15					2	1.06547
DHX36					1	1.1159
DHX9	26	0.986051	20	0.901534	12	1.25019	11	1.25928	10	1.44739
DIAPH1	3	1.34771	3	0.846886	23	0.901621	23	0.806185	2	1.1403
DIP2B	63	0.959229	58	0.922209	57	1.04288	49	1.03788
DIRC2					5	1.04212	3	1.13284	2	1.64913
DIS3			1	1.10254			2	1.2831
DKFZp434G0572			1	2.14669
DKFZp451D234							5	1.01654
DKFZp564E242							1	1.27442
DKFZp666O0110	2	0.991929	3	0.802301
DKFZp667D2317	2	1.68838
DKFZp686F0183			3	1.19667
DKFZp686G04235	1	0.903641			7	1.18121	8	1.12134
DKFZp686H16220	3	0.851935			3	0.790404	1	0.786916	1	1.12468
DKFZp686I04222	4	0.972598	4	0.749259	4	0.911836	5	0.968869	1	1.15233
DKFZp686L04275									1	1.34967
DKFZp686N02209	3	0.863094
DKFZp761P19121			19	0.849543	29	1.42413
DKFZp779B0247					2	0.913909
DKFZp781N1372			1	0.735168	38	0.92875	23	0.872414	34	2.10488
DLAT			6	0.995995			5	0.826909	6	2.15179
DLG1			5	0.789903	1	1.32399	9	1.17563
DLG3	2	0.843622
DLG5	8	0.797836	3	0.73837	3	1.10096
DLST							3	1.17504
DMD	9	0.962239	10	0.908193	10	1.50946	12	1.63545
DMXL1	7	0.864807	4	0.796473	2	0.984808	10	0.876339
DMXL2							1	1.09601
DNAJA1	11	0.985347	8	0.89332	14	0.864222	11	0.960406	21	1.00862
DNAJA2	13	1.03888	9	0.833253	16	0.86991	11	0.866104	9	1.01759
DNAJB1	12	1.01987	10	1.02636	14	1.00859	9	1.08236	22	1.40087
DNAJB14			2	2.21902	2	0.754939	1	0.717261
DNAJB4	4	0.994043	6	0.753412	12	0.994771	4	0.965085	8	1.52682
DNAJB6	4	1.88746			2	1.49316	6	1.54525	5	1.18514
DNAJC13	127	1.3135	176	1.19003	178	0.914942	170	0.910038	186	1.16839
DNAJC2	8	0.757786	10	0.690645			3	0.824161	5	1.22939
DNAJC21			7	0.765751	6	0.892722	11	0.872675	8	1.12649
DNAJC5			2	1.31663
DNAJC6	15	2.4598	34	2.52434	59	1.12085	55	1.08609	54	1.07009
DNAJC7	5	1.1088	12	0.9812	19	1.31052	21	1.35445	33	1.87503
DNAJC8					1	1.30132
DNAJC9			2	0.616815	4	0.798595	4	0.740895
DNASE1L1			8	1.03188	2	1.0778	5	1.46108
DNASE2	4	2.97414	6	2.78144	2	2.55353			4	1.14634
DNM1L	1	0.885268	6	1.16002	2	1.16573	11	1.64755	7	1.44468
DNM2	40	1.70793	37	1.45533	59	0.796672	48	0.86485	22	0.758362
DNMBP			5	1.14168
DNPEP	2	0.78893	2	1.01565			2	1.22579	6	1.04897
DOCK1			5	0.970003	3	1.41104
DOCK10			2	0.851038	7	1.8303
DOCK5	10	0.874363	13	0.777258	26	1.10313	13	1.1286
DOCK7	6	0.947414	11	0.965859	5	1.06314
DOCK9	3	0.959882	16	0.923763	7	1.51745	4	1.71536
DPCD	3	0.884051			2	0.997389
DPP7			3	1.88909
DPYSL2	4	0.879052	2	0.804282
DRG1	2	0.629517	2	0.684288	1	0.701946			6	0.751279
DRG2			2	0.783544			2	1.53426
DRIP4	18	0.900937	22	0.85859	31	0.916862	23	0.879867	13	1.25455
DSC1			1	2.97475
DSC2	2	1.52881	4	0.920544	8	1.47372	8	1.24862
DSG2	91	0.925113	119	0.897194	90	1.22786	89	1.1784	20	1.12003
DSP			6	7.98038	2	0.914049
DSTN	7	0.863623	3	0.758459	6	0.980037	10	0.997178	3	0.846531
DTD1	2	1.01132					2	1.11288
DTNA			1	0.87662			1	1.2475
DTNBP1	8	0.844698	11	0.946312	11	0.804507	10	0.716504	11	0.978849
DUOX1									4	1.05679
DUSP12	2	0.634098
DUSP23					4	0.898226	3	0.871924
DUT			2	1.00982
DVL2									1	0.768099
DYNC1H1	50	0.782443			42	1.07598	91	1.06228
DYNC1I2	1	0.739566	2	0.813541			4	1.05074	2	0.836949
DYNC1LI1	2	0.794143
DYNC1LI2	4	0.829058	1	0.786758	4	1.09691	4	1.05201
DYNLL1			4	0.850411			3	0.929069
ECD							2	1.04196
ECE1	2	1.91651	5	2.34619			1	1.70732	5	0.917303
ECEL1			5	1.23639			2	1.29003
ECM29	76	0.921496	70	0.812818	112	0.872	82	0.866189	67	1.03954
EDF1	2	0.747353					2	0.859387
EDIL3	23	0.834406	13	0.750405	22	0.820468	14	0.824453	11	1.09509
EEF1A1	144	0.701449	112	0.681093	195	1.06173	157	1.06747	168	0.805083
EEF1B2			4	0.705737	6	0.900373	2	0.692926	3	0.823802
EEF1D	8	0.709847	14	0.685393	20	0.837006	24	0.797706	24	0.854797
EEF1E1	29	0.559807	11	0.555607	27	0.946544	21	0.913641	40	0.465794
EEF1G	20	0.684965	14	0.710078	31	0.851358	22	0.829302	21	0.892612
EEF2	292	0.738444	178	0.715749	208	0.767715	167	0.79797	234	1.24682
EFHD2	2	1.01954			1	0.930468
EFNA5							1	1.31581
EFNB1	2	0.862127	2	3.2329	2	1.42847	4	1.33566
EFR3A			6	0.905032	5	1.32206	6	1.45509
EFTUD1	6	0.837096	5	0.68648	9	0.727594	4	0.943878	4	1.60636
EFTUD2					5	1.02059	18	1.17694	6	0.965904
EGFR	119	1.02121	124	0.991672	115	1.35977	107	1.32373	33	0.955975
EGLN1	2	0.783063	1	0.768712
EHBP1							1	0.932488
EHBP1L1	3	1.14148			7	1.05531	11	1.05416
EHD1	26	1.06168	14	1.02086	29	1.00558	25	1.00526	3	1.03963
EHD2	37	1.12183	13	0.930676	22	1.54974	16	1.47741	22	1.07628
EHD4	16	0.954501	12	0.890346	20	1.13551	21	1.01187	6	1.11
EIF1	2	0.630416	6	0.704671	2	0.856619	2	0.811922	6	1.01767
EIF1AD	1	0.677849
EIF1AX					15	0.860324	15	0.808786	31	0.731341
EIF1AY	16	0.70058	11	0.724274
EIF1B							5	0.791109
EIF2A	17	0.723907	7	0.663174	10	0.852182	7	0.889356
EIF2AK2			6	0.632044	4	0.67803	5	0.695406	3	1.28227
EIF2B1	1	0.706922	1	0.780773	2	0.859348	3	0.810652
EIF2B2	4	0.68892	3	0.658	3	0.848475	2	0.878817	2	0.782796
EIF2B3			1	0.716856
EIF2B4	6	0.872543			5	0.820513			1	1.32352
EIF2B5			2	0.931163			4	0.84736
EIF2C2					3	0.966309	2	0.940679
EIF2S1	10	0.676333	16	0.610405	26	0.78877	22	0.742531	41	0.770186
EIF2S2	7	0.655305	8	0.700827	8	0.711589	10	0.718433	24	0.789336
EIF2S3	31	0.719886	21	0.700701	28	0.773467	12	0.862408	46	0.730309
EIF3A	19	0.756946	31	0.717842	43	0.782206	45	0.757828	77	1.12884
EIF3B	12	0.760675	40	0.734922	25	0.772329	50	0.751839	66	1.13454
EIF3C			21	0.775234	38	0.774958	38	0.773888	62	1.09358
EIF3CL	6	0.769639
EIF3D	21	0.737753	7	0.770206	21	0.769995	15	0.786588	47	1.08452
EIF3E	9	0.794295	15	0.645374	19	0.753106	22	0.768319	42	0.972214
EIF3EIP	13	0.726304	8	0.63954	35	0.758045	19	0.73456	70	0.96968
EIF3G	9	0.839186	8	0.677132	10	0.820176	18	0.756868	17	1.06141
EIF3I	12	0.762392	8	0.673128	23	0.767371	13	0.777407	31	0.835656
EIF3J	10	0.683311	12	0.687901	12	0.664001	19	0.697835	39	1.0863
EIF3K	5	0.820746	7	0.657697	2	0.875109	5	0.78735	18	1.01898
EIF3M	4	0.806257	9	0.63657	17	0.72279	14	0.775218	29	0.997466
EIF3S3	8	0.627786	3	0.621946	6	0.728027	7	0.700134	20	0.947454
EIF4A1	23	0.840901	22	0.778076	44	1.0354	33	1.07164	62	1.02239
EIF4A2			1	0.923646
EIF4A3	2	0.798866	2	0.679138			1	1.76846	2	0.987537
EIF4B	14	0.701686	4	0.688909	8	0.759208	10	0.780261	22	1.00777
EIF4E									4	0.994301
EIF4E2									1	0.771634
EIF4G1	16	0.910687	15	0.811895	28	1.12873	31	1.07639	20	1.35794
EIF4G2	3	0.671444	2	0.751116	4	0.992117	7	1.03732	5	0.778191
EIF4H			1	1.19938			2	2.1189	6	2.06
EIF5	4	0.715948			5	0.799341	2	0.943102	5	0.61622
EIF5A	70	0.774337	42	0.809876	36	0.836281	27	0.839104	51	1.24377
EIF5B	3	0.707315			4	1.26292	2	1.25219	3	0.661854
EIF6	15	0.800323	19	0.76147	17	0.938371	14	0.884429	21	0.967867
ELAVL1							3	1.89888
ELF1							1	1.82614
ELMO2	5	0.684958	7	0.826677	7	1.09546	14	1.15913
ELP2			1	1.05635			1	0.936221	4	1.2162
ELP3					5	0.958023	3	0.884709	5	0.983133
ELP4			1	0.988023			2	0.968386	2	0.980138
EMD					1	1.12508
EMG1	1	0.975176
EML3							1	0.494625
EML4	49	0.69125	52	0.68485	61	0.84585	64	0.835165	56	1.20217
EMP3					5	1.3771
ENAH	1	1.25088
ENG	2	1.18422	5	1.09238	8	1.45298	10	1.35602
ENO1	63	0.850436	43	0.802428	60	0.831001	49	0.84175	60	1.02415
ENTPD2			1	1.05761
EPB41			5	0.783955	7	1.28468
EPB41L1	7	1.00564	19	0.947634	1	1.25627	14	1.23987
EPB41L2	57	0.863904	60	0.86589	65	1.36694	64	1.30182	5	0.850583
EPB41L5	11	0.957302	4	0.969788	7	1.06325	4	1.25134
EPDR1					4	2.0924	1	1.85871
EPHA2	2	1.18666	16	0.878939	25	1.3528	19	1.36524	5	1.30151
EPHA4			1	0.548063
EPHA5	1	0.776197	3	0.906341
EPHB3									1	1.07589
EPHB4	11	0.977782	25	0.839805	24	1.35506	27	1.25875	10	1.01403
EPHX1							1	1.06943
EPM2A	11	0.973828	4	1.02383	10	0.870049	6	0.876317	10	1.02654
EPN1			2	1.24279	4	0.790175	7	0.795428
EPN2	2	1.42797			5	0.688999	7	0.72577
EPN3	1	1.50813
EPRS	218	0.626243	217	0.6095	369	0.887443	372	0.896057	355	0.932244
EPS15	2	1.24967	8	1.17584	20	0.59141	6	0.609838	1	1.09843
EPS15L1	6	1.30065	20	1.0918	21	0.786935	41	0.77154	2	0.899899
ERBB2	5	1.10399	12	0.985669	14	1.38946	7	1.41978
ERBB2IP	2	0.985186	13	0.788247	8	1.25525	8	1.27859	2	0.83466
ERBB4					1	0.587176
ERGIC1			1	0.610915	11	0.610998	6	0.673505
ERI1			2	0.840964					1	0.866242
ERP29	2	0.901219			2	0.952582	1	0.963556
ERP44			2	0.835687	5	1.15396	6	1.1932	2	0.498441
ESD							1	1.03218
ETF1	10	0.731107	13	0.745236	8	0.85531	12	0.802972	13	0.681909
EWSR1			1	0.726458	2	0.957639	2	1.05477
EXOC1	1	1.04044			2	1.17798	9	1.21007
EXOC2			5	0.913984			3	1.66774
EXOC3					2	1.26835
EXOC4	6	1.08158	10	1.00075	15	1.40577	15	1.4412
EXOC5	3	1.07285	3	1.07018	2	1.22005	7	1.44162
EXOC6					1	1.3446	1	1.11138
EXOC7			3	0.880021	1	1.87389	4	1.37277
EXOC8	6	0.961527	3	1.10461	3	1.46543	4	1.28004
EXOSC1	2	1.29655	3	1.04307			3	1.20066
EXOSC2			2	0.895326
EXOSC3					1	1.51661	2	1.41216
EXOSC4			1	1.00052			2	1.32295
EXOSC6	2	0.966353	1	0.880068	1	0.948613
EXOSC7	2	0.4728	1	0.993904
EXOSC8					1	1.30535
EZR	286	0.946804	75	0.842796	146	1.55142	122	1.51867	82	0.915962
F11R	16	1.12985	9	0.979025	22	1.36672	18	1.26637
F3							1	1.12024
F8A1	2	2.31938	1	1.50634			2	1.19113	3	0.948209
FAM108A5	1	0.957246
FAM108B1			6	1.10209	3	0.918986			2	1.04648
FAM109B					8	1.57505	3	1.54658	4	1.37397
FAM120A	1	0.586323	4	0.709282	6	0.864347	5	0.864316	3	1.18822
FAM125A	3	1.03185			3	0.990263	7	1.04556
FAM126A					1	1.07692
FAM129A	4	0.932512	12	0.944152	3	1.21765	3	1.49159
FAM160B1					2	1.05968
FAM175B	2	0.986271	2	0.995573	1	1.08948	4	1.07345	5	1.05848
FAM176B			2	0.81469			3	1.20569
FAM177A1	1	2.14175
FAM18B	3	2.96535	9	2.95816					2	0.979574
FAM18B2							4	1.19154
FAM21A			6	1.5189	5	1.1286	4	1.12805
FAM38A	10	1.00346			4	1.03831	11	1.07684
FAM3A	1	1.26136			1	1.20573
FAM3C	8	1.76056	12	1.60157	13	1.31718	25	1.24755	4	1.11166
FAM49B	17	0.831077	23	0.840524	29	1.26774	14	1.24935	4	1.0869
FAM62A	2	0.938712	10	0.855253	12	0.969972	5	1.03389
FAM62B	1	0.989336	4	0.894888
FAM64A	1	0.0232491
FAM84B	3	4.20798	3	3.96489	5	0.809488	2	0.815654	12	1.05371
FAM91A1	36	1.2848	35	1.18218	37	1.18338	25	1.18858	59	0.977483
FAM98B			9	0.889155			4	1.06917
FARP1	13	0.933367	16	0.967919	25	1.54358	17	1.53295
FARP2							1	2.07471
FARSA	32	0.814337	15	0.770098	22	1.08567	17	1.08963	10	0.778496
FARSB	27	0.791353	18	0.733104	29	1.10273	24	1.06403	15	0.893684
FAS			4	0.865947	3	1.22367	9	1.23564
FASN	222	0.742776	267	0.730394	182	0.928405	259	0.917248	372	1.32001
FAU	8	0.720301	6	0.586359	5	0.67229	8	0.669892	12	0.740346
FBXO17			2	1.58893			1	0.917248
FBXO2			2	1.1857	1	1.13977	2	1.0756
FBXO42					1	2.48301
FBXO7	1	2.73048
FCHO2	5	1.37645	9	1.16051	11	0.461932	15	0.46385	3	1.23737
FDPS	4	0.710075							2	0.862789
FEN1	9	1.13366	12	0.988142	5	1.24881	6	1.13554	5	0.945648
FER			3	1.10182	3	0.90897	3	0.865096
FERMT1	4	0.836736	3	0.955465	2	1.37801	1	1.06979
FERMT2	42	0.862105	50	0.812316	49	1.28869	47	1.22258	18	0.891742
FGD1			1	0.859634
FH			3	0.885684			2	0.905771
FHL2					6	1.27576	7	1.20447
FHOD1	2	0.78656	1	0.967222
FIBP			3	0.963807	7	1.13556	2	1.18711
FIG4	12	1.07987	5	1.01453	8	1.38724	5	1.06762	8	1.31786
FIGNL1					1	0.917578	1	1.06573
FIS1							2	1.08422
FKBP1A	12	7.59655	7	6.16295	6	9.92446	5	14.2837
FKBP3	14	0.846415	3	0.786861	3	1.17782	3	1.1619	2	1.09893
FKBP4	6	1.03842	7	0.866883	19	1.13223	14	1.05517	12	1.48364
FLII									1	0.987046
FLJ00132							1	0.837867	3	1.1539
FLJ00169							1	2.41797
FLNA	33	0.805336	44	0.832199	31	1.23577	50	1.18008
FLNB	4	1.03277	15	0.886806			16	1.33177
FLOT1	18	0.873072	31	0.845482	26	1.1155	28	1.00448	29	1.21374
FLOT2	13	0.862183	18	0.764816	21	1.0506	15	1.05934	12	1.03619
FLVCR1	10	0.918646
FLYWCH2	5	1.02506			3	1.60279
FMNL1	8	1.30134	10	1.33789	17	0.813137	17	0.851591	2	1.43616
FMNL2	4	1.13335	3	0.880233	5	1.35213	8	1.23484
FMNL3							1	1.56924
FNBP1			6	1.00004	9	0.672744	10	0.704649	5	1.01438
FNBP1L	21	1.33481	14	1.32448	53	1.11602	29	1.06698	41	1.12873
FOLR1	14	0.758602	10	0.767439	4	1.1169	3	1.03241
FRAP1	9	1.11299	18	0.905069	23	1.02577	22	0.978453	4	1.21187
FREQ	3	0.929593	8	1.06049	4	1.36919	10	1.19241
FRMD8			6	1.12196			1	1.50345
FRYL	41	1.04082	2	1.01168	2	1.00854	53	0.893093	9	1.24004
FSCN1	53	0.783396	19	0.795568	51	1.5815	27	1.51288	18	0.761417
FTH1	60	0.84541	53	0.764443	26	0.753808	33	0.771855	36	1.3384
FTL	22	0.898748	10	0.907454	9	0.82021	5	0.815787	4	1.53852
FURIN	2	3.32189	2	2.77067	1	0.505831	3	0.953726
FYN	61	0.904295	19	0.907328	44	1.28576	25	1.34038	15	1.18514
G3BP1									8	0.180405
G6PD	6	0.917475	7	0.890346	15	1.11322	9	1.07682	4	1.32953
GAA	6	1.72524	8	1.47775			5	1.95417
GABARAPL2	1	1.16201			1	0.889777
GAK	72	2.82422	66	2.53183	98	0.973378	58	0.958327	85	0.899083
GALNT2	22	1.79001	6	1.62785	30	1.10727	23	1.09636	12	1.368
GALNT6					2	0.931234	2	1.37848
GALNT7			2	1.74545	1	0.140025	11	1.07058	5	1.38371
GAN							1	1.2386
GAPDH	352	0.819801	266	0.78106	357	0.890691	349	0.901451	256	1.67228
GAPVD1	44	1.68106	50	1.46809	65	0.736552	62	0.747691	35	1.1153
GARS			2	1.29698	2	0.787142	4	0.964779	4	1.49909
GART	5	0.842742	14	0.772531	10	0.769887	23	0.759655	5	0.873167
GBA	3	0.995822	4	1.14536	11	1.01806	6	1.02118	11	1.25088
GBAS	1	1.70569
GBF1	17	0.934104	27	0.949233	29	0.985115	33	0.933247	9	1.14546
GCLM					1	1.63496
GCN1L1	7	0.849825	15	0.817037	18	1.02179	9	1.07294
GDAP2	8	1.5665	7	1.37119	7	1.314	8	1.19038	12	1.26976
GDI2	15	0.78128	27	0.763999	20	0.915964	24	0.935707	7	1.27751
GEMIN4	5	0.758697	25	0.768542			3	0.819986
GEMIN5	3	0.900937	19	0.806382	3	0.795645	7	0.883413	9	1.00471
GEMIN7	1	0.561849
GEMIN8	2	0.650095
GFPT1	10	0.807102	18	0.877193	36	0.962086	25	0.939693	59	1.13899
GFPT2					5	0.515099	2	0.534348
GGA2	19	5.51509	10	5.76292	81	15.0309	68	14.4711	16	1.24233
GGCT							2	0.811103
GGH	5	1.69795	5	1.40306	4	1.87413	1	1.77047	4	1.58529
GGT1			2	0.994956	4	1.49559
GGT2	2	1.33057					5	1.44257
GIPC1	3	1.39512	2	0.948823	5	1.39959	3	1.31889
GLA	1	1.27545			2	1.78072
GLB1	7	1.32228	4	1.17364	14	2.67968	11	2.60875	11	0.927162
GLG1	30	1.95545	54	1.75322	39	1.07422	45	0.987239	25	1.14734
GLRX3			3	0.880303	11	1.25053	6	1.33679	6	1.26648
GLT8D1	5	1.85468	4	1.91165	6	1.31472	7	1.48876	3	1.27275
GM2A					1	5.9106
GMIP			1	1.5098
GMPS					2	1.52721	5	1.31569	1	1.41723
GNA11	28	0.896364	18	0.901819	47	1.23899	15	1.2236	13	1.01473
GNA12							1	1.09811
GNA13	35	0.893076	32	0.923841	43	1.29636	24	1.23919	2	0.971738
GNAI1	44	0.931136	26	0.914823	30	1.28614	12	1.20287	5	0.97588
GNAI2	46	0.967709	38	0.894122	33	1.27657	19	1.33246	20	1.00785
GNAI3	157	0.902029	105	0.885517	128	1.26324	74	1.23829	29	0.946927
GNAO1			2	0.95455	4	1.47656	3	1.51148
GNAQ	53	0.931738	24	0.882417	23	1.22522	29	1.19682	3	0.995132
GNAS	90	0.952017	76	0.907454	7	1.58066	41	1.28834	35	0.963948
GNB1	86	0.905334	120	0.809438	81	1.23243	86	1.24775	23	0.932171
GNB2	74	0.947373	49	0.882216	39	1.26362	44	1.31598	41	0.945348
GNB2L1	90	0.708291	85	0.738022	76	0.712597	60	0.716313	108	1.25501
GNB4	60	1.00008	54	0.952173	105	1.31909	31	1.30525	17	0.880269
GNE	2	0.849716			2	1.16601	4	1.04365
GNG12	16	0.897433	26	0.890949	35	1.31035	43	1.31344	24	0.926152
GNG5					5	1.64344	6	1.45897
GNG7							2	1.44349
GNL1	15	0.78957	11	0.834447	24	0.863749	18	0.844821	21	1.00057
GNPDA1			4	0.587826	4	0.774687	2	0.819237
GNPNAT1	5	0.854144	10	0.851919	3	1.03368	5	0.886672
GNS	22	2.2221	14	2.2353	31	2.31842	19	2.43235	38	1.0155
GOLGA7	13	0.931581	5	0.870611	10	1.48653	11	1.26278	3	0.964339
GOLGB1							2	1.16546
GOLIM4			3	1.37733	11	1.05084	12	0.984279	14	1.06445
GOLM1	3	2.41381	9	1.94035	6	1.45411	10	1.33388	10	1.19591
GOLPH3	2	1.36081	15	1.47928	13	2.08279	4	2.31204	11	1.24545
GOLPH3L					2	1.80357	2	1.68069
GOSR1	8	1.3884	8	1.48727	4	1.2528	1	1.32544	5	1.0486
GOT1	3	0.848975	4	0.888315
GPC1	11	1.08073	2	0.818939	9	1.26282	10	1.30294
GPHN							2	0.976963
GPI	18	0.819284					10	0.848357	16	0.994384
GPKOW			1	1.36168	2	1.70915	1	2.20065
GPR107	8	1.53869			5	1.05777	12	0.999915
GPR108					2	0.975916
GPR126	1	0.910599	4	0.876796			2	1.18307
GPR175	1	1.70815
GPR56					4	0.813093
GPR64	14	1.22483	9	1.04709	10	1.43018	8	1.32569
GPRC5A	9	0.909636	9	0.881861	17	1.025	26	1.08284	43	1.37152
GPRC5C			1	0.930518	1	0.991493	3	1.05416	4	1.70487
GPRIN1	2	1.25296	8	0.909398	3	1.10464	5	1.24786
GPS1	9	1.05695	9	0.974774	11	1.06528	12	1.10772	11	1.35005
GRB2	8	1.00489	7	0.832325	5	1.55743	5	1.40787
GRK5	9	1.00293	3	0.894511	2	1.22922	7	1.37736
GRN	1	1.64625			2	2.49439	4	2.25392	2	0.812057
GRP94c									1	9.13993
GRTP1	5	1.0224	3	1.05933	2	1.57621	2	1.56604
GRWD1	3	0.818666	6	0.757908	6	1.06611	5	1.14877	3	1.0419
GSK3B			7	0.869989			2	1.40256	6	1.17127
GSPT1	3	0.940819							5	1.35175
GTF2B					5	1.50741	5	1.47628
GTF2F1							2	1.4357
GTF2F2	1	0.929202
GTPBP1	6	0.752234	5	0.661447	2	0.919593	4	0.933671	2	0.733639
GTPBP4					1	1.29275	6	0.898244	1	3.8105
GTSE1	1	1.34925			9	1.54354	7	1.42354
GYG1	7	0.848236	8	0.804498	48	0.998021	62	0.95771	28	1.50121
GYS1	359	1.07138	430	1.08614	751	0.819234	804	0.858164	697	1.13736
H2AFX	8	0.43791	6	0.575888	6	0.824161			8	1.17092
HARS	4	0.687411	2	0.721803	10	1.34279	7	1.28906	8	0.638805
HAT1			1	0.862473			2	0.788273	3	1.59148
HBS1L							1	1.34875
hCG_1784554	4	0.705657	10	0.710562	20	0.784512	12	0.750588	32	0.959211
HDLBP	22	0.807388	50	0.754622	23	0.793	25	0.875472	39	1.42179
HEATR2	2	1.03857			14	0.960389	24	0.980127	15	1.30409
HEATR3	5	0.717577	9	0.641098	2	0.694062	2	0.695199	3	1.34842
HEATR5B	28	8.67321	46	12.1144	89	1.31559	56	1.32569	40	0.843233
HECTD1							12	1.27932
HECTD3									3	1.04851
HEG1							5	1.12193
HERC5			1	0.807391			1	1.15347
HEXA	5	1.53381	5	1.12601	2	1.23801	6	1.99555	5	1.44653
HEXB	22	1.53991	21	1.61284	14	2.05597	12	1.9568	14	1.17473
HFE	5	2.83014	4	2.37396	2	0.99977			5	0.934366
HGS	2	1.09421	2	1.08703	7	1.02792	6	1.00533
HINT1	4	0.894065
HINT3	5	1.77205	8	1.30745	3	1.18841	4	1.14589	3	1.39896
HIP1	15	1.86193	18	1.54733	43	0.625029	41	0.62983	18	1.02319
HIP1R	34	2.85515	43	2.49033	90	0.904016	102	0.88913	117	0.967867
HIPK4									1	0.0465448
HIST1H2BN	3	0.398131	6	0.682775	4	0.734538			8	1.48492
HIST1H4A	3	0.368245			3	0.823787	10	0.966072	3	0.629449
HK2							2	0.932277
HLA-A	143	1.18883	110	1.12647	138	1.48094	111	1.49404	66	0.914695
HLA-B			12	1.22639	12	1.5536	14	1.69294	6	0.904068
HMGB1	6	0.886928			1	0.652248	1	0.875099
HMGB2	2	0.802185					6	0.782041
HMGB3			1	0.920235	4	0.665196
HMGN1	4	0.996197
HMGN4	1	0.927393
HNRNPA1	2	1.28835							5	3.54424
HNRNPA2B1	4	1.31598			4	2.36028	5	2.33209	13	3.22325
HNRNPAB	1	1.30152	1	1.48764	3	1.10234	1	1.19914	4	2.99182
HNRNPC	9	0.689752	8	0.586568	24	1.18439	14	1.1137	32	0.939232
HNRNPD	9	1.04341	2	0.887644	10	1.26623	3	1.28823	7	2.77035
HNRNPH2							1	2.96	2	2.92357
HNRNPH3					1	2.42528
HNRNPK	6	1.24685	8	1.0515	2	1.84673	4	1.65167	13	2.07266
HNRNPM					2	1.66756	3	1.43597
HNRNPR	5	0.849476	9	0.663167	9	1.19255	5	1.14634	6	1.38186
HNRNPU	182	0.88863	167	0.841857	1	1.22085	122	0.947922	152	1.51591
HNRNPUL1			2	1.19238
HOMER3	4	1.05104	11	0.998793	6	0.889394	4	1.01181	2	1.02433
HPCAL1	10	1.209	6	0.9974	6	1.38017	7	1.28979
HPD	7	0.924158	9	0.821198	3	1.21073	1	1.03453	5	1.36176
HPS6	4	1.02139	3	1.0107
HRAS	2	0.70001	1	0.690413
HS2ST1			4	1.68389	2	1.08841	3	1.04056	3	1.18314
HSD17B11							2	0.774308
HSP90AA1	34	0.968516	42	0.964768	42	0.923451	33	0.922268	87	1.37427
HSP90AB1	76	0.938193	110	0.922183	153	0.999003	143	1.00355	227	1.41368
HSP90B1			2	0.735152	2	0.966683	2	1.01516
HSPA14	5	0.688862	5	0.600269			2	0.802171	3	1.21529
HSPA1A	3	1.11977	52	1.15043	131	0.875084	113	0.891499	137	1.13099
HSPA2					5	0.975804	5	1.04879
HSPA4	7	0.979691	19	0.898346	12	0.94362	19	0.908737	7	1.20977
HSPA4L	4	1.05886	2	1.32525	10	1.01726	5	1.13295	4	1.10588
HSPA5	12	0.946128	10	0.876679	26	0.87456	20	0.862557	10	1.03027
HSPA8	134	1.04128	94	0.974616	219	0.925678	189	0.934981	323	1.07599
HSPA9	3	1.54504			1	1.15731	1	1.39676
HSPB1	26	0.888416	21	0.873153	16	0.812035	20	0.822223	62	0.817859
HSPBP1	2	1.66663			2	1.42878
HSPD1	5	0.991499	3	0.928168	13	0.944602	11	0.944286	18	1.16588
HSPE1	1	0.832728
HSPG2			2	0.792692
HSPH1	1	1.05133	12	0.954577	6	0.950209	12	1.0025
HTATIP2	21	1.4848	16	1.51306	22	1.175	17	1.07837	30	1.21905
HTT	24	1.49162	23	1.42816	13	1.08954	31	1.06248	7	0.855904
HYPK			5	0.831263					1	1.68196
IARS	69	0.65641	162	0.626984	192	0.868812	165	0.88472	214	0.977242
ICAM1	57	0.940658	31	0.879503	46	1.45192	50	1.37894	8	0.836478
ICAM5	6	1.0659
ICK	3	0.821999
ICOSLG							3	1.51577
IDE					4	0.997721
IDH1	1	1.0418	2	0.787464	5	0.981981	5	0.820853
IFI30	2	1.80362
IFITM3	13	0.845917	22	0.860083	13	1.00359	30	0.998873	52	1.33421
IFNGR1	1	0.844817	2	0.718171	2	1.12735			8	1.43017
IFRD2	2	0.616794	3	0.626447	2	0.734231
IGBP1	1	1.0615
IGF1R	8	0.970275	19	0.812166	18	1.43148	22	1.26497
IGF2BP1	19	0.671382	4	0.785237	15	1.03165	13	1.01573	7	0.775555
IGF2BP2	1	0.642215					3	1.02973
IGF2BP3	11	0.713949	13	0.655013	19	0.869392	15	0.911153	8	0.969601
IGF2R	496	3.37419	331	2.86602	425	2.36093	380	2.26582	484	1.07405
IGSF3	6	1.19353	5	1.45833	15	1.48112	3	1.3466
IGSF8	2	1.22592	2	1.30276	10	1.16938	3	1.13104
IKBKAP			5	0.793658	19	0.882812	14	0.855194	11	0.940567
IL1RAP	2	0.721462	4	0.835178	8	0.757786	2	1.18713
IL6ST	4	1.13607	3	1.07238			5	1.12148
ILF2	37	0.906809	50	0.836388	41	0.948312	20	0.9263	20	1.52715
ILF3	80	0.94835	66	0.936492	2	1.06075	55	1.00234	46	1.85092
ILK	13	0.975636	15	0.81324	13	1.2686	6	1.17984
IMPAD1	1	2.02995	6	1.59967	5	1.33646	5	1.43762	3	1.12309
IMPDH1	38	0.863825	13	0.83772	25	1.07051	17	0.987322	39	1.03601
IMPDH2	107	0.871498	37	0.797149	115	1.12644	62	1.07623	116	1.04044
INADL					1	1.15539
INF2			2	1.04076			3	1.09216	3	1.37445
INPP4B							4	0.706721
INPP5A			6	1.15562	1	1.62343
INSR	2	0.989543	13	1.00106	7	1.47416	8	1.3922
IPO4					7	0.949515			2	1.20991
IPO5	12	0.951087	47	0.866061	47	0.994441	53	1.01314	39	1.20566
IPO7	3	0.952798	22	0.919297	23	0.999637	29	0.992747	26	1.08938
IPO8			1	0.915587	4	1.10364	9	0.933621
IPO9			6	0.836739	11	0.962241	8	0.948848	8	1.15245
IQCD					1	0.480194
IQGAP1	102	0.826265	118	0.749447	165	0.952703	122	0.952804	64	0.701932
IRS2	2	1.12655					3	1.07481
ISOC1	1	0.485842
ITCH	9	1.29359	21	1.10376	17	1.05265	19	1.00601	6	1.09499
ITFG1	2	1.47229	4	1.47775	6	0.972982	5	0.910987
ITFG3	10	0.907468			10	1.39604	5	1.20936
ITGA1	12	0.756418	27	0.754345	19	1.26881	12	1.13867
ITGA2			12	0.732843	3	0.959835	11	1.14504
ITGA3	7	1.17435	2	1.09761	10	1.12881	8	1.18145	3	0.723474
ITGA5	7	0.922986	7	0.889913	5	1.12667	7	1.04177	1	0.720191
ITGA6			2	1.05786	2	1.22367	3	1.1358
ITGAV	61	0.921522	77	0.893782	77	1.05112	74	1.03314	20	0.977724
ITGB1	42	0.72512	36	0.757734	50	1.10605	33	1.04733	38	1.34604
ITGB5	26	0.898517	37	0.910493	31	1.08548	46	1.06103	6	0.95162
ITM2B	3	0.7566	3	0.773712	5	1.04265	7	1.05818	12	1.50269
ITM2C							6	1.22157	4	1.7092
ITSN1	12	1.08468	12	1.0738			8	0.894727
ITSN2	2	1.99515	8	1.56095	10	0.729971	3	0.699959
IVNS1ABP					27	0.867151	23	0.82145	4	1.02108
JAK1	21	0.883697	47	0.850675	37	1.2466	56	1.25143	17	1.27524
JAKMIP3	2	4.63275
JTB	4	1.06929	2	1.15285
JUP	101	0.983094	81	0.952753	99	1.27075	86	1.24135	24	1.18692
KARS	49	0.66126	53	0.628362	129	0.880346	90	0.875867	154	0.981998
KCMF1	5	1.07501	6	1.08517	12	1.07013	3	0.99471
KCT2					5	1.13715	8	0.994398	3	0.780026
KEAP1					9	0.629477	9	0.813396
KIAA0174	1	1.33645			3	1.19641	5	1.04962
KIAA0196			4	1.656			4	1.28927	1	0.737457
KIAA0319L	1	5.81535	6	5.1705	10	0.85941	9	0.895644
KIAA0329			3	1.21997
KIAA0406	3	0.915775	9	0.90882	4	0.81994	9	0.937551	3	1.13185
KIAA0528			6	0.749797	14	1.14221	3	1.17462
KIAA0664	11	0.792101	22	0.75079	14	0.848426	14	0.879524	12	1.13888
KIAA0754			3	1.59734
KIAA0895	3	1.67795	2	1.66438	5	0.699863	5	0.754956
KIAA0913							2	1.09517
KIAA1012	24	1.32814	51	1.22344	36	0.946229	43	0.915495	35	0.97901
KIAA1033			1	1.28772					2	0.847797
KIAA1279			2	0.86597	1	1.03903	2	1.17443
KIAA1467	1	2.59381	4	2.11698	4	1.09625	7	1.04997	4	0.861415
KIAA1468			2	1.49729
KIAA1522							3	1.97682
KIAA1609	5	0.86	4	0.885267	3	1.51458
KIAA1967					3	1.2669			1	1.32579
KIAA2013	3	2.20039	1	2.54416	3	1.21498
KIDINS220	6	1.09679	8	1.02423	21	0.98765	6	1.04213	4	1.66152
KIF13A	5	3.34302	12	4.11338	22	0.991542	22	0.878518	8	1.02787
KIF13B					2	0.781941	3	0.822484
KIF1B	1	1.42157
KIF1C							2	1.18049
KIF23							2	0.800619
KIF5B	39	0.998269	88	0.879609	68	0.808351	73	0.806985	51	0.750284
KIRREL	3	1.26766	10	1.11197	9	1.43656	12	1.41545
KLC1	16	1.04586	9	0.927291	21	0.815307	18	0.844005	5	0.674758
KLC2	5	1.14337			3	0.999971	5	1.12591
KLC4	8	1.16158	1	1.24059			3	0.953973
KLHL12	2	1.78336			3	0.543082	5	0.693888
KLHL13	1	1.28241			4	1.24543	6	1.26018	7	1.64728
KNTC1	1	0.782655	3	0.738453	7	0.861822	8	0.890874
KPNA1	1	0.875693					4	0.908489	13	0.932537
KPNA2	7	0.861387	9	0.910279	14	1.14592	14	1.12814	23	0.834134
KPNA3			2	0.814408
KPNA5					3	0.726376
KPNA6	6	0.953456	1	0.906054	5	0.978563	8	1.05356	5	1.00828
KPNB1	14	0.926097	23	0.907303	29	0.952203	44	1.00903	51	1.01767
KPRP					2	7.73676
KRAS	26	0.932092	11	0.91625	8	1.20479	11	1.13115	5	1.00208
KRIT1			2	0.921215	3	1.09386	3	1.26148
KRT17P1					1	1.19612
KRT18	11	0.505381	12	0.500224	11	1.33349	9	1.19233	242	0.0876704
KTI12	1	0.860089
KYNU			2	0.714629	1	1.1035
L1CAM	74	0.997472	100	0.99592	108	1.38228	128	1.30918	42	0.983133
LAMA1					20	1.16442	45	1.12082
LAMP1	20	1.29273	25	1.25258	31	0.966387	36	0.976841	38	1.15055
LAMP2			11	1.29471	9	0.99972	9	0.946728	10	1.25383
LANCL1	31	1.00106	13	0.91387	25	1.34605	5	1.42624	2	1.26743
LANCL2			4	0.848316			1	1.46383
LAPTM4A	12	0.699426	5	0.787747	8	1.04763	6	1.07519	13	1.42265
LARP1	13	0.77934	3	0.889203	4	0.866298
LARP4							2	1.53083
LARP7	5	1.19286	2	0.721479
LARS	96	0.651182	129	0.641661	180	0.831151	188	0.849377	161	0.980623
LASP1	7	0.893534			5	1.35592	7	1.31596
LCHN							3	1.39564
LCK			1	2.18396
LDHA	19	0.848769	25	0.783115	27	0.827052	15	0.846406	24	1.13584
LDHB	20	0.769219	24	0.728816	29	0.852072	17	0.836404	30	1.03054
LDLR	19	1.59111	23	1.62131	32	0.882903	36	0.90737	24	0.781922
LDLRAP1	7	2.72061	9	1.94862	20	0.738989	13	0.795112	11	1.01162
LEPROT			2	1.73656			16	1.15658	3	1.26598
LEPROTL1			2	1.71846	4	0.915614	7	0.855121	2	1.04327
LGALS1	36	0.89674	36	0.843087	32	1.25963	24	1.2127	26	0.831628
LGALS3	18	0.955079	7	0.88566	17	1.23691			1	1.23946
LGALS3BP	2	0.865304			2	1.29695	3	1.607	8	1.46423
LGALS7			2	1.2841
LGMN			1	2.68189	4	2.29426	3	2.12968	2	1.46426
LGTN	5	0.815511	9	0.670357	10	0.949877	21	0.919854	10	1.27556
LIFR	23	0.955299	36	0.892884	20	1.39601	17	1.18457	12	1.74762
LIMA1			4	0.794655	4	1.30492	10	1.25828
LIMS1	2	0.785636	7	0.751639	7	1.19386	5	1.15081	1	0.879684
LIN7C	3	0.934209					2	1.19379
LIPA					6	2.16237			3	1.04044
LLGL1	12	1.04062	22	1.03751	14	1.30977	15	1.27139
LLGL2	7	0.911929	20	0.900091	11	1.21842	20	1.22786
LMAN1					7	0.607459	5	0.594846
LMAN2	1	1.1008	3	0.926064	9	0.860546	7	0.882254	2	0.605532
LMBRD1			6	1.78369	4	1.06033	6	0.971575
LMNA					9	0.745354	19	0.78156	1	0.329662
LMO7	3	0.975707					4	0.968748
LNPEP	11	3.17003	20	2.51057	13	1.23853	14	1.17144	22	0.957898
LOH12CR1	9	1.27508	5	1.12757	2	1.09631	9	0.597336
LRBA	47	1.84297	2	1.85736	3	1.31877	19	1.26883	7	0.913222
LRP10	3	0.906883	3	0.950756	7	1.42193	8	1.25721	6	1.5497
LRP8							2	1.00034
LRRC1	5	0.940645	3	0.757472	4	1.3734	5	1.18175
LRRC16A	13	1.10294	7	0.894401	2	0.334134	3	0.992789
LRRC40					9	1.19326	14	1.29503
LRRC47	27	0.714773	10	0.757612	23	0.759025	23	0.799621	47	1.0864
LRRC57	27	0.926991	11	0.80235	13	1.25176	11	1.24615
LRRC68					2	1.66223	3	1.71658	5	0.920068
LRRC8A	2	0.906288	6	0.842289	3	1.10918
LRRC8D			4	0.803712	4	1.00517	5	1.04999
LSM3	1	0.776671
LSR	7	0.897956	7	0.956354	3	1.60365	10	1.58055
LTA4H							1	0.827536
LTBR			1	0.9423			3	1.1138	2	1.01025
LTV1	6	1.15979	5	0.673093	11	0.779721	15	0.824161	23	1.15524
LYN	55	0.857295	49	0.811194	2	1.70492	33	1.27698	8	1.04227
LYPD3	6	1.07252	4	1.07254	8	1.7813	8	1.61085
LYPLA1	2	0.886726	1	0.869966			2	1.31238
LYPLA3	1	1.8874
LYZ					2	2.2977
M6PR	84	2.88513	93	2.46772	132	2.05111	134	2.03102	143	1.00208
M6PRBP1	8	1.06482	18	0.960276	11	1.00802	18	1.01141	6	1.37716
MAD2L1					2	1.13949
MADD			4	0.866643	2	0.803805	3	1.16061
MAEA			2	0.821834	4	1.19679	2	1.12453
MAGED2							7	0.902335	1	1.27271
MAGOHB	3	0.943513
MAGOHP					2	1.24388			1	0.725502
MAK10			4	0.604516
MAN2A1					5	1.47097	3	1.14465	3	1.30275
MAN2B1	1	1.99473	3	1.43988
MAP1B			1	1.06282
MAP2K1					3	1.64353	1	2.1036
MAP2K2	7	1.26982	7	0.957774	4	1.70119	6	1.5475
MAP2K3					2	0.508235	2	0.0688763
MAP3K11							1	0.881042
MAP3K7	2	2.20112
MAP3K7IP3			1	2.18912
MAP4	137	0.663001	100	0.612394	75	0.93658	75	0.919769	68	0.753275
MAP4K4	7	1.04029	13	0.863957	3	1.93293	6	1.67429
MAP7	7	0.945925	10	0.879774	21	1.06488	23	0.992451	3	1.33894
MAPK1	9	0.927017	3	0.84032	4	1.09225	4	1.16471	8	1.08402
MAPK14									1	1.00854
MAPK1IP1L	1	0.900802	1	0.723613			1	1.53763
MAPK3	1	1.06447
MAPKAP1	2	0.901832	2	0.9241
MAPKSP1	2	1.39554
MAPRE1	11	0.903013	7	0.861762	2	1.10169	1	1.03945	4	0.765235
MARCKS	46	1.06277	47	0.947047	73	1.27625	86	1.22377	50	1.10076
MARCKSL1	25	0.881639	10	0.86662	10	1.23177	10	1.13506	7	0.963324
MARK1					1	1.10562
MARK2	7	1.03055	11	0.930873	12	1.28446
MARK3	2	1.17719	2	0.724833			2	1.3225
MARS	102	0.662185	69	0.630772	127	0.929933	111	0.952557	102	0.896713
MAT2A					1	1.71429	4	1.19129	4	0.735725
MATR3					4	1.342	6	1.49994
MBLAC2			8	1.1918	1	1.2459
MC1R			1	0.753507	4	0.786181	1	0.76184
MCAM	65	0.968374	106	0.863016	100	1.31489	89	1.27176	35	0.881116
MCM2	4	1.05414	10	0.932655	7	1.21552	6	1.07408	5	2.43307
MCM3	9	0.854474	11	0.939434	17	1.13384	19	1.15859	9	1.22516
MCM4	9	1.01769	6	0.88166	1	1.19739	3	1.06685	5	2.12123
MCM5	5	0.717849	8	0.93032	11	1.18888	16	1.18733	6	1.20062
MCM6	7	1.11002	6	1.13809	8	1.26989			6	2.56187
MCM7	8	1.20398	6	1.07652	4	1.46564	2	1.31909	5	2.45368
MCTS1	5	0.718878	5	0.631195			2	0.732751
MDFIC							4	0.847699
MDH1	8	0.733252	4	0.839901	5	0.822237	5	0.843039	2	1.03179
MDH2			1	0.874662
MEA1	2	3.2316	1	3.03093			1	0.90474
MED7			1	0.785143
MET	13	0.894282	31	0.931361	44	1.24525	31	1.28475
METAP1	17	0.662411	14	0.751064	5	0.717352	7	0.694647	6	1.17416
METAP2	5	0.814387	3	0.875663			5	0.935444	1	0.786468
METTL11A							2	1.61033
METTL13	4	0.957371	4	0.841556
MFGE8					2	0.790509	2	1.55899
MFI2	15	1.0197	25	1.02323	18	1.41087	17	1.45361
MFSD1	2	1.18114			4	1.14155	1	1.07799	5	1.27898
MGLL			1	1.65035
MGST1							1	0.923767
MICA	9	0.908463	4	0.750524	1	1.32875	3	1.44308
MID1			3	0.560531			3	0.747747
MIER1					6	1.26343
MIF	5	0.887844	11	0.847311	3	0.996343	5	1.11467	15	1.20401
MINK1	20	1.00138	11	0.983106	18	1.49275	15	1.38098
MLK4	3	1.89064	3	2.06159	2	0.919819
MLKL	2	0.958701			1	1.18056
MLST8			2	0.89194			4	1.07367	2	1.19981
MME	12	0.797557	35	0.661906	10	1.07451	17	0.982067
MMP15			7	1.09503	28	1.56415	17	1.66552
MMS19			5	1.11994	4	0.919932	8	1.00643	6	1.24831
MOBKL1B	1	1.16454
MON2	3	1.09113			10	0.88592	5	0.83857	7	1.0136
MOV10			8	0.7239	4	0.80276	17	0.837937	4	0.930132
MPP1					1	1.26554	4	1.23497
MPP5							2	1.12969
MPP6	9	0.794619	10	0.812758	6	1.22675	10	1.23006
MPP7	2	0.807014	5	0.895058	2	1.20963
MPZL1	31	0.779734	21	0.75831	37	1.22432	31	1.1492	26	1.27869
MPZL2					1	1.48494	2	1.26057
MRAS							3	1.25683
MRC2	12	1.77543	11	1.65972
MRI1	2	0.8123					1	1.21137
MRTO4									1	1.2235
MSH6							1	1.07731
MSL3L2							4	0.555618
MSLN			1	0.741474	5	1.26913	3	1.2771
MSN	124	0.919003	237	0.883744	302	1.65571	243	1.60722	209	0.948738
MST096			1	1.21251
MST1R	7	1.08582
MST4	8	0.864107	10	0.824946	8	1.17011	12	1.2224
MTAP			2	0.858545	1	1.10204
MTHFD1	206	0.735206	114	0.650415	74	0.574556	87	0.605612	129	1.38592
MTMR12							4	1.05614
MTMR2			3	0.677781
MTMR6	13	1.29632	7	1.09192	26	0.795772	17	0.813074	46	1.15839
MTMR9	5	1.13485	6	1.05598	15	0.706885	11	0.818604	22	1.11489
MTRR					1	1.15168
MTSS1L	3	1.23543	6	1.16497	5	1.30121	4	1.14815
MUTED	17	0.961862	12	0.885362	3	0.786274	10	0.782303	13	1.15997
MVD			1	0.774595
MVK	2	0.654528	1	0.598195
MVP	4	1.27702	6	1.07802	22	2.10801	30	2.02743	70	1.50216
MYADM			5	1.27425
MYH10	1	2.00743
MYH9	25	0.922253	62	0.870243	82	1.08259	57	1.09123	86	1.26649
MYL12B	2	1.23672					4	1.49856	5	1.09228
MYL6	8	0.800033	11	0.800281	12	0.99987	18	1.01261	16	0.859301
MYO10			5	1.0119	20	1.17541	29	1.12282
MYO1A	1	2.38916
MYO1B	29	0.901636	67	0.874697	60	1.41635	71	1.39989
MYO1C	65	0.875034	87	0.824957	1	1.59715	81	1.328	27	0.977643
MYO1E	18	0.765441	43	0.789051	66	1.09032	55	1.09112	12	1.08009
MYO5A	3	0.773478	19	0.719813	1	0.320232
MYO6					2	1.20624
MYOF	117	1.31175	145	1.20306	192	1.02507	210	1.01728	245	1.05501
MYPN					2	1.36231
NACA	40	0.691798	31	0.656058	27	0.701988	27	0.738321	34	1.31026
NACAD	2	0.974229
NAGLT1	1	3.00723
NAGPA			2	4.61616	3	1.25419	5	1.20182	3	1.08383
NAMPT	5	0.744019	7	0.72042	8	1.12962	4	1.06656	3	1.46701
NANS	5	0.695869	1	1.09091	3	1.14614
NAP1L1	3	0.846425	6	0.792816	10	0.884102	9	0.897898	15	0.793862
NAP1L4	2	0.791949	8	0.720223	6	0.938121	8	0.86942	16	0.75423
NAPA	26	1.85256	46	1.76063	52	1.17031	30	1.16858	42	1.00743
NAPB					2	1.1268
NAPG	8	1.21632	6	1.30006	18	1.17548	7	1.18263	11	0.936866
NARG1	98	0.770876	76	0.690203	67	0.695029	56	0.702617	63	1.3516
NARG1L	5	0.759097	7	0.779265			2	1.40852	3	1.15011
NARS	15	0.701657	14	0.686072	42	0.831324	32	0.805795	29	0.692741
NAT11			2	0.584795
NAT12	3	0.811672	2	0.635893
NAT13	57	0.724651	34	0.711061	12	0.716742	28	0.69135	25	1.22832
NAT5	8	0.755417	9	0.775271
NAV2							1	0.854567
NBEAL1			2	1.09216			1	0.829843
NBEAL2							5	0.76724
NBR1			2	0.763653			1	0.924353
NCAPD2	3	0.662252	4	0.742193	3	0.931321	9	0.905619
NCAPG	1	0.65563	10	0.664453	4	1.08897	8	0.963503
NCAPH							2	1.03192
NCBP1					1	1.37261	3	1.37845
NCDN							1	1.06495
NCK1							1	0.79716
NCKAP1	16	0.944428	37	0.886412	33	1.36632	31	1.43877	5	0.956974
NCL	4	0.902841	12	0.778251	7	0.99271	10	0.967796
NCOA4	4	0.978837	2	0.78304	7	0.775832	4	0.748596	4	1.14535
NCOA6					3	0.512586
NCOR1									1	0.534901
NCSTN	8	1.28165	9	1.33857	15	1.00941	23	1.10121	12	1.10475
NDFIP1	3	1.05616	3	1.06314	6	1.27753	8	1.27421	9	1.64068
NDFIP2	5	1.10554			6	1.56349	4	1.24677	11	1.53126
NDRG1							2	0.850658
NDUFAF2	1	1.48102
NEB							1	0.235836
NECAP1	7	1.68379	4	1.86695	16	0.702408	4	0.67047	7	0.877738
NECAP2	2	1.40201	4	1.43783	4	0.669292	3	0.670728
NEDD1	4	1.12624	1	1.24155			2	0.690599
NEDD4	4	1.21172	17	1.06369	17	1.23868	20	1.36502
NEDD4L			1	1.12918	6	0.794927	3	0.793488	4	0.697572
NEDD8	1	0.802914
NEGR1	2	0.813447
NEK9	6	1.12465	11	0.9354	2	0.675042	4	0.623485	2	1.21309
NEO1							1	1.175
NEU1			2	1.40189
NEU3							1	1.49839
NF1					5	0.949214	4	1.28392
NF2					3	1.25622	2	1.95085
NFATC2IP							1	1.17136
NFKB2					3	1.38544	6	1.72072
NFKBIE					1	4.04132
NGLY1	2	1.07372
NHP2L1			2	0.91886			4	1.14181
NHS	3	0.94625	5	0.92137	5	1.36551	5	1.44466
NIPSNAP1			1	1.80137
NLE1									3	1.02301
NMD3	2	0.893691			9	1.21881	3	1.15799
NME1			3	0.638237	3	0.745011	5	0.720446	3	1.42918
NME1-NME2	34	0.761305	36	0.77921	20	0.871695	37	0.850896	42	1.4084
NMT1	42	0.677239	28	0.642915	30	0.617991	32	0.652394	36	1.06084
NMT2	1	0.821143
NNMT			1	0.611029			2	0.860932
NOB1	17	0.885849	8	0.875652	11	0.890651	17	0.936271	24	1.08878
NOSIP			5	0.742805	4	1.24517	4	1.38497	2	1.37871
NOTCH1	1	1.40195					2	1.52476
NOTCH2	15	1.02133	39	1.06354	37	1.37716	43	1.37328	8	1.33629
NPC1	5	1.1508	14	1.19783	18	1.06122	10	1.13429	15	1.34446
NPC2	2	1.35471	5	1.23033	2	1.68217	6	1.62723	5	1.21033
NPEPL1	4	1.5093	2	1.54664	1	1.39192
NPEPPS			2	0.715694	4	0.97978	3	1.05364
NPLOC4					1	1.25849	2	1.11815	4	1.23293
NPM1							2	1.5592	4	0.686074
NPR1	16	0.814498	33	0.807461	22	1.23822	15	1.32682
NPR3	12	1.2465	3	1.21155	8	1.29236	5	1.2578	2	0.77753
NPTN	9	0.848258	1	0.901782	5	1.19248	5	1.22682
NQO1	1	0.791712			4	0.849076	4	0.781665
NQO2			3	1.00887			3	0.974717
NR2C2AP	2	1.03881
NR3C1							2	0.688695
NRAS	39	0.875253	22	0.776295	24	1.12737	16	1.13469	15	0.986065
NRD1					2	1.55954
NSDHL			1	1.29354			1	1.14734
NSF	24	1.17107	26	1.02864	41	1.02391	36	0.984903	53	0.716205
NSFL1C							1	1.34753
NSUN2			4	0.945061	1	0.415373	6	0.95926
NT5C2					4	0.956462
NT5E			6	0.758826	10	1.36641	12	1.32695
NUDC	4	0.916979	2	0.969703	4	1.10861	5	1.0504	4	1.25205
NUDT21									2	0.721588
NUDT5			9	0.939353	14	0.358135	7	0.378184
NUMB	11	1.23246	12	1.06945	16	0.786935	18	0.745166	3	1.20667
NUMBL			1	0.603407	4	1.09366	7	0.909376
NUP155					1	1.98266	12	1.47215
NUP205					1	1.13685
NUP62							2	1.26779
NUP93					2	1.21119	2	1.22189	6	1.24371
NUTF2	2	1.04667
OASL	1	0.790003	4	0.713614			3	2.51955
OCRL	78	3.01489	94	2.80912	114	1.40514	126	1.40829	141	1.149
ODZ3							5	1.05702
OGDH					2	0.815052
OLA1	4	0.920907	7	0.779025	6	1.00176	3	1.01499	2	1.21764
OR51A7					1	0.965203
OSBP	3	1.29397	6	1.12322	10	0.744066	21	0.750508	4	1.18161
OSBPL10	5	1.09387					4	0.822523
OSBPL11					2	0.730363	4	0.9628
OSBPL8					2	2.27768	3	2.2092
OSBPL9	5	1.20926	4	1.23616	4	0.711589	7	0.727923
OSIL	1	0.850163			3	1.16794
OTUD6B	5	0.870147	4	0.788285	4	0.937166	2	0.878883	9	1.27452
Ov/Br septin	10	1.13609	6	0.997642	2	1.54597
OXSR1			4	1.1896	3	1.18657	5	1.32622
P4HB			5	0.875291	9	0.97235	3	0.94206
PA2G4	57	0.74818	38	0.710025	32	0.996393	10	1.00285	43	1.15457
PAAF1	1	1.25128			4	0.920979	1	1.02146
PABPC1	6	0.754694			27	1.79551			13	0.666299
PABPC3			1	0.0524553
PABPC4			6	0.79828			15	1.79649
PACS1			1	1.04171	7	1.00246	4	1.01629
PACSIN2	33	1.42948	10	1.14556	50	0.737841	28	0.746845	28	0.967946
PACSIN3	31	1.16233	30	1.12154	14	1.15657	18	1.11497	21	1.0863
PAFAH1B1			2	0.977846			3	0.862621
PAFAH1B2	2	1.11665
PAFAH1B3	2	1.09583
PAICS	17	0.903962	13	0.828134	6	0.803115	2	0.809535	1	2.07072
PAIP1					2	2.04404	2	1.93696
PAK2	1	0.853186	1	0.846515			1	1.17656
PAK4			1	0.890226
PALLD	1	3.19928
PALM	4	0.948078	5	0.96498	9	1.29994	22	1.28317
PANX1					2	1.1136
PAPSS2					8	1.13262	6	1.10807	1	1.64542
Par1b							19	1.13363
PARD3	2	1.05552
PARF			6	0.821711	11	0.691138	5	0.647261
PARK7	2	1.005	5	0.838574
PARP4					6	1.94644	8	2.02749	8	1.41923
PARVA	10	0.916117	10	0.874779	10	1.24439	4	1.23041
PATL1					1	1.627
PCBP1	11	1.09185	8	1.15509	19	1.53041	16	1.48151	13	1.32014
PCBP2	9	1.0428	7	0.969846	10	1.60947	7	1.40009	24	1.71855
PCDH17	10	1.03551	7	0.933886	3	1.19624	13	1.00262
PCDH7	34	1.03826	37	0.909297	23	1.62414	28	1.57238	1	0.86858
PCDHB4			2	0.027778
PCID2	1	0.717818
PCMT1			2	1.08183
PCNA	10	1.00162	10	0.973159	5	1.29286	5	1.32624	6	0.892813
PCYT1A	4	2.5195	3	2.29359	16	1.01816	12	0.977701	19	0.88066
PCYT1B	1	2.30188
PDAP1	28	0.679435	13	0.63577	9	0.736571	7	0.694785	15	1.32241
PDCD10			3	0.963186			5	1.26765
PDCD4	13	0.758819	11	0.73393	24	0.823243	18	0.848213	41	1.18881
PDCD5	2	1.0527
PDCD6	30	0.995403	15	0.93036	31	1.32221	22	1.26084	13	1.14194
PDCL3					4	1.19847
PDE1C			1	0.0436212
PDE3A					3	0.620341	5	0.698044
PDE8A	2	0.905953	2	0.935613	1	1.23845	4	1.33325
PDHA1	3	1.3459							3	1.82027
PDHB	6	1.10739	4	0.954328	3	0.759622	4	0.885953
PDIA3	10	1.00365	5	0.880221	12	1.01631	14	0.928723	4	0.896038
PDIA6	3	0.928863	6	1.05302	3	1.0031	3	0.970604
PDLIM1							2	1.32428
PDLIM5	2	0.89203					2	1.41213
PDXK			2	1.18668			1	1.45803
PEBP1	7	0.822765	13	0.776955	4	0.870745	8	0.92395	4	1.10742
PEG10					1	0.723375	11	0.838641
PELO					1	1.24256
PFAS	3	0.831452					1	1.07477
PFDN1	3	0.878493	1	0.947306
PFDN2			2	0.767475			2	0.961172
PFKL	8	0.550409	8	0.696745	13	0.566779	15	0.60129	32	0.872208
PFKM	15	0.587936	17	0.518027	12	0.701322	19	0.660341	43	0.771834
PFKP	42	0.814367	41	0.779099	64	0.89917	62	0.888193	91	0.875736
PFN1	12	0.800372	13	0.822194			12	1.03029	15	1.14623
PGAM1	12	0.819578	11	0.75887	5	0.872559	4	0.867565	9	1.18703
PGD	1	0.58379	2	0.728469					1	1.40836
PGK1	33	0.852472	23	0.777525	29	0.889011	22	0.82733	18	1.09228
PGM1			2	0.868565			8	0.914417
PGRMC2	9	1.12056	4	1.23909			4	1.01614
PHACTR4	1	0.743468	3	0.808373	3	1.13277	2	0.990988
PHB							3	0.955943
PHB2							1	0.850172
PHGDH	107	0.90182	44	0.933701	56	0.942625	36	0.914417	77	1.0869
PHKA1			4	0.892327	13	1.30726	7	1.19146	3	0.952305
PHKA2	72	0.937529	42	0.930373	69	1.02786	41	1.05488	44	1.04455
PHKB	29	0.963401	52	0.873884	71	1.01773	70	0.996084	83	1.03682
PHKG2	31	1.01757	29	0.966313	35	1.10078	25	0.999129	31	1.05175
PHLDA2	8	0.870124					4	1.43599
PHLDA3	3	0.772837					4	1.56815
PI4K2A	51	1.34629	26	1.23523	33	0.938665	26	0.952959	46	1.1437
PI4K2B	3	3.20176	5	3.6719	10	1.3259	6	1.32248	5	1.19639
PI4KA	7	0.879496	17	0.925101	6	1.17221	2	1.45279
PICALM	50	2.45843	33	1.97608	96	0.857822	61	0.872534	74	1.13649
PIH1D1	3	0.830993			3	0.871695	2	1.0507	4	0.977242
PIK3C2A	78	2.05343	84	1.89115	188	0.898806	107	0.88041	123	1.0462
PIK3C2B	24	1.09837	40	0.995498	64	0.657931	62	0.673052	22	0.845929
PIK3C3			2	1.0458			5	1.12741
PIK3R4	3	1.17518	4	1.20359	4	1.20051	5	1.19674	4	1.06817
PIKFYVE	23	1.60262	21	1.38999	17	1.32578	15	1.4517	4	1.44389
PIP					1	3.4543
PIP4K2A	1	0.890482	2	0.898322	2	1.32031	1	1.5139
PIP4K2B	8	0.887	8	0.859061	9	1.52166
PIP4K2C	2	0.906983	6	0.875454	4	1.30489	9	1.3316	4	1.01008
PIP5K1A	15	0.875103	8	1.00836	11	1.26452	13	1.36011
PIP5K1C	3	1.24266
PIR					2	0.993269
PITPNB	1	0.814999					1	0.925883
PKM2	197	1.13086	149	1.06406	125	1.05842	78	1.05297	133	0.598229
PKN1							1	0.812083
PKN2	38	0.972598	55	0.948399	58	0.991526	54	0.985736	28	0.99372
PKP2			1	0.515067
PKP3	13	0.883532	11	0.869403	2	1.31892	7	1.41353
PKP4	1	0.923681			1	1.16121
PLA2G16					2	1.62807	2	1.43241
PLA2G4A	17	1.13914	14	0.963779	26	0.703761	14	0.668228	24	0.954443
PLAA					2	1.28487	5	1.1273	11	2.29702
PLAUR	6	1.23368	6	1.31269			5	1.35403
PLBD2	4	1.91452			7	1.99627	7	2.50143
PLCB3	3	0.966255	14	0.970117	19	1.10951	9	1.14587	3	1.06445
PLCD3	7	1.04765	11	0.99749	15	1.49813	9	1.35016
PLCG1									1	1.17636
PLCL2	16	1.01619	15	0.95354	13	1.45683	5	1.66429
PLD1	13	1.39958	22	1.20194			7	1.08129	3	1.35732
PLD2			1	0.82778			2	16.2093
PLD3	2	1.46952
PLDN			4	0.859858
PLEK2	2	0.811682	1	0.831746
PLEKHF1	3	1.09268	4	1.10086	2	1.08424	2	1.36596
PLEKHJ1			1	2.6543	1	1.58468	2	1.25361	3	1.26269
PLK1							2	0.905408
PLLP	7	1.19951			2	0.951961	1	0.903991
PLOD2	5	2.21333	4	1.92728	5	2.37856	12	2.17505	6	0.846531
PLP2	14	1.4191	4	1.23187	8	0.953006	8	0.916551	10	0.914977
PLS1					1	1.2649
PLS3	24	0.729971	11	0.765991	55	1.42453	33	1.41216	5	1.10557
PLSCR1	11	1.09779	9	0.992015	18	1.1285	6	1.26513	2	1.27746
PLSCR3	9	1.04183	6	0.921112	11	1.38586	8	1.23318
PLXNA1	28	0.915028					18	1.50023
PLXNA2			1	1.80899	12	1.33921	2	1.38871
PLXNB1			6	0.938951			3	1.48535
PLXNB2	107	0.990312	117	0.975295	108	1.30791	79	1.26515	39	1.01248
PLXND1	24	1.06157	24	0.929624	28	1.29903	18	1.32436
PMM2							2	0.826265
PMP2	1	1.3989
PNN							1	4.89056
PNO1	8	0.778753	3	0.686007	7	0.815785	8	0.809957	9	1.03089
PODXL	9	0.858395	8	0.950015	14	1.14816	17	1.16895	5	0.776313
POLD1					7	1.44394
POLDIP3							2	1.6537
POLE1									3	1.03619
POLE3	2	1.10337			2	1.57833	2	1.32363
POLN			1	1.4066
POLR1C	2	0.908625	2	0.939756	2	1.12913	2	1.26506
POLR2A					5	1.12525	6	1.04954
POLR2B					12	1.03912	2	1.05145	5	1.11729
POLR2C	1	0.993			1	1.04067
POLR2E			3	0.696421	2	0.99822	2	1.12781	2	1.0317
POLR2H							1	1.11567
POLR3D							1	1.51259
PON2	2	0.929163			1	0.960065	2	0.937476
PPA1	2	0.965691	6	0.920004	5	1.0579	3	0.968292
PPAP2C	1	1.03801			6	0.689785	14	1.15128	9	1.33919
PPAT	16	1.11206	10	1.13354	14	0.326092	24	0.354705	6	0.900989
PPFIA1	4	0.989735			2	1.46299	4	1.43591
PPFIBP1	11	0.947359	15	0.967236	14	1.05328	26	1.0739
PPGB	17	2.55567	15	2.23272	16	2.6192	10	2.38897	21	1.0958
PPIA	75	0.918455	55	0.833707	38	1.06897	30	1.09281	49	1.09731
PPIB	14	0.829713	8	0.733832	19	0.931655	14	0.852006	11	0.87535
PPID	1	1.17344
PPM1H	2	1.5					2	1.32667
PPME1							1	1.25914
PPP1CA	6	1.09575	22	0.913565	50	1.14125	21	1.1499	2	1.41973
PPP1CB	24	1.04817	2	1.21446	11	1.13311	4	1.19514	3	1.11982
PPP1CC	2	0.78786	7	0.944695	6	1.24403	7	1.32451	17	0.974522
PPP1R12A							2	1.45621
PPP1R13L	1	1.50989			4	0.89727	10	0.967904
PPP1R3C	6	1.5358	9	1.49501	17	1.13999	9	1.09138	12	1.22106
PPP1R3D	69	1.34121	32	1.29663	34	0.785789	29	0.788958	65	1.04108
PPP1R3E	3	2.37681							3	1.23038
PPP1R3F			2	0.899488
PPP2CA	1	1.071	13	0.913882	17	1.19037	1	1.07064	12	1.04842
PPP2CB			1	0.823161	1	1.48934	12	1.18257
PPP2R1A	17	0.942613	16	0.960024	31	1.09173	23	1.15838	20	1.10372
PPP2R1B	2	0.892018			2	1.18289	1	1.2069	1	1.39519
PPP2R2A					5	1.11503	2	0.910927
PPP2R5D							2	0.805822
PPP3CA			4	0.996825			8	1.22941
PPP3CB	3	0.82039
PPP3CC							1	0.686733
PPP5C			2	0.965504	1	1.23513	6	0.987811
PPP6C	3	0.898139	3	0.76214	6	0.949515	5	0.941591	3	0.92774
PPT1	10	1.35513	7	1.47662	7	1.64705	4	1.5052	13	1.05259
PPT2					3	1.96194
PRCP	3	1.65575	2	4.26484
PRDX1	84	0.697489	65	0.657172	36	1.09294	22	1.0795	43	1.06321
PRDX2	14	0.839207	16	0.807302	8	0.916806	3	0.955016	4	1.26076
PRDX4	3	1.0083					3	1.05855
PRDX5			1	1.04315
PRDX6	20	0.912884	17	0.873234	13	0.921504	14	0.90398	7	1.36788
PREP							1	0.839436
PRKAA1	9	1.50191	6	1.42692	8	1.09592	11	1.02618	3	1.15918
PRKAA2					1	1.23891
PRKAB2	3	1.32822	4	1.26181	2	1.03834	2	1.1319
PRKACB	1	0.846177			3	0.989772			4	1.12895
PRKAG1			4	1.2887	11	1.02405	8	0.988327	5	0.928898
PRKAR1A	4	0.934803	3	0.917093	2	1.11399	4	1.07307	3	1.13976
PRKAR2A	2	1.03538
PRKCA	1	0.798654					1	0.785819
PRKCD	2	2.03971	5	1.43777	2	0.719922	4	0.89109
PRKCI	3	1.04061	4	0.981478	5	1.02235	6	1.03862	1	1.10938
PRKCQ					4	0.62452
PRKD2					2	1.32737
PRKD3	1	1.23753	7	1.23799	6	0.930829	10	0.866307
PRKDC	66	0.803899	22	0.734815	33	0.865496	67	0.811338	1	0.712178
PRMT1	2	0.822571	19	0.853467	9	1.31637	13	1.17994	10	1.16053
PRMT5	7	0.798943	12	0.701164	26	0.812167	25	0.830444	44	1.17335
PRNP	9	1.16637	19	1.08831	7	1.33405	14	1.438
PROCR	13	1.03678	13	1.01078	15	1.521	3	1.29572
PRPF19			1	0.989434
PRPF8					19	1.21085	20	1.21571	2	1.22522
PRPS1	14	0.637516	16	0.618787	47	0.79382	44	0.816168	40	0.693226
PRPS2			4	0.754311	14	0.825274	15	0.890829	23	0.657431
PRPSAP1	10	0.652529	10	0.6401	50	0.819469	24	0.855414	30	0.774092
PRPSAP2	5	0.639857	4	0.619312	37	0.803158	32	0.832422	20	0.787925
PRRC1	5	1.31316	3	1.25054	8	0.720867	4	0.717769	5	1.18126
PRSS21	4	0.835385	4	1.01947	2	2.11823	3	1.11786
PRSS8	3	0.954267	7	0.95973			2	1.54456
PSAP	15	2.2359	14	1.56418	26	1.96987	15	1.80665	38	0.790384
PSEN1	5	1.12941	3	1.08121	3	1.04647	8	1.18983	2	1.06103
PSMA1	81	0.793011	25	0.783171	74	0.783199	44	0.777952	110	1.0124
PSMA2	54	0.82855	31	0.79739	15	0.756914	27	0.835634	35	1.02769
PSMA3	25	0.828446	24	0.781933	45	0.802986	25	0.788478	54	1.01985
PSMA4	42	0.790333	36	0.764398	43	0.772688	35	0.760233	48	1.0524
PSMA5	40	0.813357	48	0.726458	36	0.73424	36	0.775132	79	1.03745
PSMA6	50	0.841147	64	0.808324	75	0.796916	51	0.793533	102	1.05839
PSMA7	31	0.79928	48	0.759948	40	0.743678	47	0.789261	75	1.03188
PSMB1	33	0.842956	48	0.82777	21	0.761612	37	0.80638	72	1.03538
PSMB10			3	0.892085
PSMB2	60	0.853967	31	0.805533	31	0.797648	32	0.816254	74	1.0567
PSMB3	24	0.739203	31	0.727848	18	0.744298	24	0.76592	62	1.03206
PSMB4	36	0.814688	37	0.722667	30	0.758929	40	0.749237	58	1.02292
PSMB5	51	0.813078	62	0.827551	59	0.805275	39	0.801133	118	1.05315
PSMB6	21	0.826853	14	0.84018	13	0.803352	10	0.817045	40	1.01959
PSMB7	14	0.815059	6	0.850917	21	0.806012	27	0.811941	47	1.11447
PSMB9					1	0.748503
PSMC1	64	0.873844	41	0.81844	91	0.832676	57	0.818106	94	1.08988
PSMC2	80	0.855678	56	0.836867	82	0.815774	85	0.827996	162	1.09128
PSMC3	69	0.835301	61	0.816155	87	0.801159	97	0.832402	175	1.1067
PSMC4	44	0.838336	47	0.80576	49	0.800998	62	0.834259	127	1.12981
PSMC5	96	0.875508	57	0.780328	125	0.843016	47	0.831373	121	1.07862
PSMC6	59	0.898358	47	0.840255	76	0.843265	42	0.877967	111	1.11322
PSMD1	58	0.81543	129	0.76117	134	0.77963	205	0.806426	244	1.09681
PSMD11	76	0.835965	44	0.752973	80	0.78768	62	0.796534	106	1.06721
PSMD12	28	0.82503	70	0.797526	95	0.800688	100	0.825757	135	1.12034
PSMD13	67	0.86038	4	0.856154	81	0.788624	49	0.800472	4	1.15423
PSMD14	36	0.791656	27	0.732892	45	0.795381	31	0.792247	44	1.06673
PSMD2	64	0.840837	78	0.830382	165	0.826242	113	0.839597	237	1.09772
PSMD3	67	0.859007	31	0.834532	115	0.837181	76	0.825786	185	1.0861
PSMD4	40	0.858617	40	0.767681	47	0.816864	58	0.839678	94	1.07115
PSMD5	4	0.979315	5	0.943259	16	1.06142	12	1.01299	9	1.28757
PSMD6	41	0.894125	61	0.841007	87	0.829504	77	0.900418	129	1.08462
PSMD7	37	0.80949	22	0.772594	57	0.811572	33	0.821171	34	0.945873
PSMD8	25	0.789871	7	0.794146	28	0.826265	15	0.85577	41	1.05333
PSMD9	1	1.34944			2	1.25559
PSME1	23	0.914409	17	0.762299	24	0.783076	25	0.772512	28	0.949267
PSME2	13	0.797125	8	0.77702	15	0.851794	21	0.807954	33	0.955438
PSME3	2	1.00404	1	0.983488	8	1.50061	6	1.5615	6	1.41007
PSME4	13	1.03092	18	0.803065	35	0.905287	21	0.940527	24	1.16565
PSMG1	4	0.918467	3	0.888843	7	0.868723	2	0.867307
PSMG2					2	0.919015
PTBP1	3	1.00259	3	0.97696	2	2.53386			5	1.01568
PTEN	3	1.19029
PTGES2			1	1.61348
PTGES3	11	1.0322	5	0.969488	4	1.0195	5	0.986014	10	1.19737
PTGFRN	34	0.980155	47	0.953084	72	1.24253	73	1.20318	12	0.904274
PTMA	6	0.766069	3	0.851247			6	0.902591	5	0.832559
PTP4A1	44	1.08859	33	1.03615	12	1.22688	14	1.14149	11	1.1353
PTP4A2	11	1.11509	2	1.16384	2	1.22427	4	1.22755
PTPN11	11	0.739219	7	0.743409	19	1.19058	13	1.26116	4	1.09348
PTPN23	10	2.62882	12	2.26158	19	1.27261	10	1.21963
PTPN6							1	0.90405
PTPN9	44	2.37205	13	2.07682	36	1.52845	22	1.41886	40	1.02451
PTPRA	2	0.921689			6	1.5188
PTPRF	28	1.05108	47	1.00568	44	1.32834	41	1.33218
PTPRJ	3	1.47187	10	1.66387	22	1.35783	31	1.35358
PTPRK							2	1.3143
PTPRS	12	1.0559	10	1.05299	11	1.43336	11	1.43038	6	1.40987
PTRF			7	0.891323	6	0.963061	9	0.947228	16	0.77972
PTTG1IP	12	0.790559	16	0.827572	15	0.857171	21	0.858491	16	1.30088
PUM1	4	1.64661	2	1.71608	8	0.917733	2	0.956191	4	1.00411
PUM2							6	0.852068
PVR	21	0.909074	10	0.858512	19	1.34935	17	1.31285	6	0.911753
PVRL2	19	0.978692	9	0.969374	17	1.44074	10	1.45974
PYCRL	3	0.934236					2	0.892466	1	1.67216
PYGB	303	1.14278	351	1.13687	286	0.91917	264	0.92918	761	0.9754
PYGL	182	1.20302	165	1.17647	192	0.866348	165	0.862163	412	1.01811
PYGM	1	1.16413							2	0.917515
QARS	43	0.659548	37	0.649131	116	1.01276	94	0.973699	113	0.955668
QSOX2			5	1.11847	9	1.21594	9	1.21609	4	1.0953
RAB10	19	1.12385	23	1.02498	17	1.05981	18	1.06304	20	0.997216
RAB11B	31	1.61328	30	1.40726	24	0.839741	38	0.88319	34	0.844309
RAB11FIP1	1	3.35487
RAB11FIP5	2	1.53189	3	1.32579			2	0.880077
RAB12	3	1.48464	8	1.47885	11	1.17514	7	1.11953	10	1.08196
RAB13	57	1.09555	34	1.07915	15	1.42419	18	1.37872	17	0.95322
RAB14	43	2.48556	70	1.99604	53	1.49963	48	1.47212	103	0.949798
RAB15									1	0.865046
RAB18	5	1.15821	15	0.914606	10	1.01985	10	0.939201	11	0.836655
RAB1A	107	1.15012	89	1.09928	62	1.14779	84	1.10124	148	0.993057
RAB1B	42	1.25476	31	1.12259	31	1.20593	23	1.22939	37	1.06721
RAB20	8	1.08349	10	0.939528	7	1.28223	13	1.26552	9	1.14238
RAB21	14	1.21684	20	1.01246	10	1.09918	19	1.25267	24	1.18491
RAB22A			1	1.03599			1	1.34478
RAB23	21	0.936415	33	0.8462	23	1.35672	23	1.20422	8	0.994384
RAB27B					1	1.02512	5	1.01127
RAB2A	35	1.32023	34	1.09785	24	1.19386	20	1.21358	44	1.03529
RAB2B	2	1.2843	4	1.38199			4	1.4469	2	1.04759
RAB30	3	1.37152	3	1.47908	2	1.53413	4	1.33584	1	1.13314
RAB31	12	1.12149	12	1.05562	5	1.15361	3	0.932774	5	1.22164
RAB32	7	1.20187	18	1.05073	10	1.15367	5	1.22324	11	1.26237
RAB33B	1	1.10602
RAB34	17	1.12299	24	0.923971	25	1.23018	20	1.28303	15	1.03188
RAB35	34	0.917246	16	0.854498	11	1.09884	20	1.05868	30	0.877479
RAB37									1	6.32593
RAB3A							2	1.39762
RAB3D			1	0.820768					2	1.03
RAB3GAP1			6	1.00159	31	0.812123	17	0.771497	8	1.21717
RAB3GAP2	3	1.08634	4	0.842558	23	0.807403	17	0.766718	1	1.05576
RAB43	4	1.57544	6	1.22595	2	1.16376	2	1.29635	5	0.970866
RAB4A	16	4.08696	45	3.58623	24	0.998337	25	1.02453	42	0.937604
RAB4B	5	4.48255	9	4.03616	4	0.965203	7	1.03363	6	1.05333
RAB5A	11	1.54533	14	1.31413	5	1.05442	10	1.01239	31	1.0698
RAB5B	14	1.14767	25	1.10647	10	1.04368	13	0.961873	39	1.02134
RAB5C	63	1.38854	54	1.20677	39	1.03481	44	1.0087	95	1.06846
RAB6A	8	2.13982	11	2.00596	7	1.08952	12	1.05636	10	0.953984
RAB6C			2	1.43582
RAB7A	55	1.04318	61	1.0202	44	1.07714	52	1.10152	84	1.07376
RAB7L1	2	0.886976	2	1.04844	1	0.988449	10	1.18453
RAB8A	36	0.940899	21	0.891468	13	1.07517	14	1.01804	22	0.883339
RAB8B	9	1.12603	5	1.08189	2	1.35657	4	1.14939
RAB9A	12	1.33073	16	1.18	10	1.15057	16	1.12847	21	1.19882
RABAC1	6	2.50976	1	1.53074	2	1.19612	4	1.28979
RABEP1					12	3.94182	12	4.15434
RABGAP1			1	1.58106	6	1.45143	4	1.50294	6	1.0325
RABGEF1	3	2.85922	5	2.24929	15	1.41906	21	1.38615	27	0.967159
RAC1	115	0.845356	41	0.849203	47	1.16087	38	1.1583	33	0.986228
RACGAP1							1	1.07598
RAD23A	1	0.923179
RAD23B	4	1.01775	6	0.930873	11	1.48443	5	1.50342	16	1.33658
RAE1					1	0.935059
RAF1					1	1.71636
RALA	30	0.914371	10	0.803094	12	1.13834	9	1.15117	14	0.879294
RALB	12	0.887499	19	0.842159	17	1.15061	13	1.13468	4	0.910011
RALGPS2					1	0.853372
RALY	4	0.59992					5	0.772034	2	0.915892
RAN	11	0.842302	12	0.797129	12	1.09607	4	1.08079	19	1.41293
RANBP1					2	1.09655	4	1.14036
RANBP10	4	1.18698			1	1.32657	3	1.02669
RANBP2					1	1.12068
RANBP6			1	0.853323
RANBP9			4	0.91565	8	1.38557	7	1.20103	3	1.2412
RANGAP1							3	1.23362	6	1.25891
RAP1A	14	0.803733	12	0.797062	7	1.20082	33	1.20742	28	0.935762
RAP1B	64	0.945345	55	0.882275	47	1.21906	14	1.0807	13	0.945798
RAP2B	12	0.848508	17	0.839291	7	1.26106	10	1.21772	5	1.11156
RAP2C	23	0.792651	42	0.841534	15	1.27418	16	1.23647	1	0.874836
RAPGEF6			1	0.97437			1	0.894429
RAPH1	11	1.01024	12	0.808195	12	1.35271	8	1.2803
RARS	91	0.601118	39	0.582672	149	0.902314	128	0.905091	150	0.912872
RASA2			4	0.952518			3	1.35937
RASA3			3	1.00442			3	1.76837
RAVER1							1	1.29608
RB1CC1			3	0.956868
RBBP4							3	1.13372
RBBP7	3	1.03296	2	1.10725	5	1.19252
RBM4							1	0.832412
RBMX					2	1.30914	4	1.3214	3	1.01994
RBX1	2	0.887178	6	0.775947	3	1.07937	8	1.00916
RCC2	30	1.10276	20	1.0058	8	0.96784	12	1.00703	5	1.84438
RCN1					2	0.497758	6	0.592879
RDBP			2	0.806214
RDH14			2	1.54512	1	1.24914	2	1.1463
RDX	62	0.942949	48	0.909637	59	1.40084	39	1.33162	26	1.03304
RECK	3	1.01443	6	0.821475	4	1.07122	7	1.21525
REEP5	4	0.944697			6	1.13713	5	1.1485
REEP6	4	1.06944			2	1.12794	2	1.56594
RELL1							2	1.12296
REPS1	4	1.14914	5	1.18263	7	0.713548	10	0.792831	4	0.889544
RER1							4	0.72006
RFC1					3	0.729891
RFC2	2	0.77049	4	0.861378	3	1.16542	4	1.21362	4	1.32089
RFC3	3	0.815029			4	1.2257	4	1.20528
RFC4	1	0.978707			5	1.14258	6	1.13199
RFC5	1	0.766451			2	1.30211	1	1.91353
RHBDF2	1	1.06478
RHBDL7							1	1.39223
RHEB	6	0.942814	4	0.91082	8	1.30475	11	1.26903
RHOA	66	1.03689	29	0.937412	26	1.19041	22	1.08856	38	0.990413
RHOB	35	0.998871	9	0.862519	12	1.19789	15	1.10169	5	1.21936
RHOBTB3							1	1.69183
RHOC	4	0.928264	2	0.915536	9	0.974328	3	0.93607	4	0.774394
RHOF	31	1.02829	10	1.07714	4	1.57571	13	1.70753
RHOG	49	0.936296	29	0.871384	19	1.05633	40	1.0803	36	1.00208
RHOU	2	0.761927
RHOV							3	1.02902
RICTOR	2	0.971599	5	1.10524	9	1.00186	7	1.0033
RIMKLB									1	0.970312
RIOK1	1	0.625474	4	0.688434	5	0.906795	6	0.89217	12	1.19659
RIOK2	1	0.777218	6	0.738585	13	0.797478	15	0.847843	28	1.2407
RMND1					1	1.93963
RMP			2	0.58438
RND3	2	0.961806					2	1.23735
RNF13	3	0.97083
RNF149	2	1.02654	1	0.654166	8	1.32271	4	1.21804	4	1.65941
RNF160	13	0.73777	28	0.702121	51	0.889381	31	0.895472	18	1.28357
RNF167	1	1.04159							4	1.77614
RNF24	3	1.04555
RNGTT	1	1.97011
RNH1	2	2.12628	2	1.00918	3	1.01043	3	1.21806	2	1.28582
RNMT	2	1.00766	2	1.06215
ROBLD3	2	1.16258							2	1.10907
ROBO1	12	0.951484	18	0.793304	12	1.34762	12	1.34727
ROCK1			1	0.885231	5	1.06647	1	0.914884
ROCK2	11	1.35093	10	1.38638	25	0.942061	32	0.911402	10	1.00411
ROR1	3	2.75422	2	2.30824	3	1.4127	1	1.50985	4	1.02029
ROR2	7	1.08436	22	0.974183	17	1.29791	17	1.20266
RP11-320F15.1	2	1.02334
RP2	13	0.924235	8	0.870588	13	1.3433	5	1.19811
RP3-365I19.1-001							1	0.666128
RPA1	3	0.580566	1	1.04775	3	0.96136
RPAP3	3	0.955713	7	0.779912	9	0.871112	7	0.776018	10	0.999392
RPL10	107	0.82256	7	0.727953	2	0.859879	25	0.777969	38	1.22965
RPL10A	108	0.688125	45	0.697898	20	0.810935	20	0.807013	59	0.921707
RPL11	96	0.727885	4	0.741699	3	1.01513	21	0.736013	57	1.01395
RPL12	80	0.717779	35	0.660822	32	0.752236	30	0.756557	60	1.03331
RPL13	123	0.765963	40	0.72449	54	0.789071	40	0.816616	80	0.907721
RPL13A	107	0.708078	23	0.719341	39	0.765761	26	0.754695	63	0.867378
RPL14	72	0.745108	22	0.635893	28	0.771444	21	0.744412	39	0.983783
RPL15	64	0.778634	27	0.714854	12	0.776929	9	0.790948	41	0.769987
RPL17	86	0.714974	50	0.666236	13	0.791627	17	0.733196	49	1.04163
RPL18	91	0.753338	27	0.686602	20	0.764051	30	0.821981	41	0.919784
RPL18A	101	0.753578	30	0.661035	21	0.763049	24	0.773511	45	1.12777
RPL19	67	0.774717	26	0.752052	12	0.778505	25	0.811395	24	1.01741
RPL21	94	0.685788	49	0.636754	38	0.752926	29	0.73551	51	1.00811
RPL22	55	0.725429	12	0.731303	8	0.763895	12	0.773537	22	0.939602
RPL22L1	4	0.892751							4	0.733007
RPL23	69	0.702602	45	0.663361	30	0.74067	32	0.767198	71	1.06274
RPL23A	89	0.70211	29	0.623656	36	0.73291	28	0.743486	71	0.686233
RPL24	73	0.704905	27	0.636016	31	0.715997	22	0.735487	55	0.957513
RPL26	104	0.727509	15	0.724633	23	0.768208	18	0.800747	47	0.713629
RPL26L1	1	0.800565
RPL27	54	0.745586	22	0.747982	21	0.804485	20	0.7817	38	0.713373
RPL27A	54	0.786195	12	0.75067	13	0.815207	20	0.816063	28	1.05231
RPL28	92	0.736514	28	0.67709	28	0.788448	32	0.786588	53	0.99066
RPL29	52	0.739401	5	0.650029	10	0.764617	13	0.852837	14	0.844789
RPL3	162	0.707677	78	0.676401	78	0.73274	48	0.758666	79	1.08245
RPL30	53	0.73649	32	0.712285	33	0.764393	28	0.79598	77	0.8332
RPL31	43	0.723061	11	0.639416	15	0.710424	13	0.755266	38	0.665666
RPL32	74	0.705409	35	0.656123	27	0.756321	18	0.752729	31	0.897795
RPL34	71	0.717305	5	0.6853	16	0.746683	20	0.765971	50	0.882619
RPL35	53	0.731237	14	0.664802	9	0.800313	6	0.718366	16	0.654
RPL35A	22	0.744438			33	0.812927	28	0.801794	37	0.90627
RPL36	47	0.821866	24	0.726915	22	0.773607	23	0.76423	40	0.774495
RPL36A			2	0.697233	12	0.766899	13	0.796443
RPL36AL	27	0.780957	4	0.723279	2	0.812541			21	1.11239
RPL37	2	0.723424
RPL37A	31	0.671376	10	0.649388	5	0.706526	3	0.730821	14	0.9758
RPL38	12	0.767099	8	0.698506	9	0.783927	4	0.722903	23	1.00657
RPL4	201	0.734937	108	0.727921	92	0.747317	75	0.755641	122	1.15011
RPL5	191	0.75001	89	0.740656	95	0.7584	77	0.768462	87	0.927957
RPL6	122	0.741396	64	0.708602	63	0.755291	45	0.764154	58	0.987537
RPL7	121	0.729866	53	0.683229
RPL7A	141	0.711318	64	0.681199	65	0.740368	67	0.767097	97	0.743862
RPL7P23					48	0.745419	35	0.76479	64	0.919145
RPL8	106	0.763535	24	0.671218	27	0.779559	11	0.74992	44	1.01085
RPL9	46	0.70696	33	0.636016	20	0.713752	19	0.736152	30	1.08078
RPLP0	85	0.662497	76	0.645248	71	0.711488	57	0.712032	81	1.08019
RPLP1	12	0.6632	8	0.635217	6	0.72306	3	0.68883	11	0.884849
RPLP2	38	0.667808	22	0.688261	18	0.786212	20	0.770121	46	0.804321
RPN1			1	0.997929	2	0.972729	2	1.05126
RPP40			1	0.679812
RPS10	78	0.756859	24	0.774404	24	0.799394	18	0.886088	32	0.781306
RPS11	122	0.717709	32	0.711084	31	0.733934	28	0.738243	78	1.13649
RPS12	36	0.698666	30	0.647025	31	0.696031	18	0.691419	45	1.1924
RPS13	79	0.696726	28	0.687269	19	0.72918	22	0.766399	55	0.755906
RPS14	73	0.798346	40	0.753214	21	0.821538	40	0.80242	62	1.0955
RPS15	35	0.665205	22	0.622712	28	0.718807	7	0.762247	38	0.747458
RPS15A	42	0.713034	27	0.743712	29	0.732794	20	0.73079	35	1.05914
RPS16	126	0.743293	35	0.744671	39	0.767223	39	0.790626	77	1.08294
RPS17	86	0.678662	33	0.63768	31	0.687836	19	0.697209	48	0.972373
RPS18	134	0.740782	47	0.715702	44	0.783988	61	0.75851	112	0.732871
RPS19	109	0.723353	23	0.678683	28	0.715355	40	0.760879	74	0.757541
RPS2	88	0.690766	41	0.61325	43	0.668657	33	0.701532	64	1.03601
RPS20	57	0.737663	8	0.664943	20	0.802179	29	0.777735	51	1.01197
RPS21	12	0.745645	23	0.738353	6	0.82799	16	0.828124	26	1.31964
RPS23	61	0.691315	13	0.700134	18	0.689809	11	0.788318	19	1.07019
RPS24	45	0.680279	19	0.626149	19	0.677562	15	0.716071	43	0.768099
RPS25	63	0.696403	17	0.635279	18	0.69898	23	0.730096	52	0.949722
RPS26	24	0.74956	9	0.700536	10	0.671371	12	0.837085	17	1.01205
RPS27A	189	0.909974	85	0.796338	141	1.01074	136	1.00599	195	1.12991
RPS27L	11	0.715569	19	0.64141			25	0.696792	33	1.13682
RPS28	4	0.826358	6	0.717583	8	0.798435	15	0.785519	7	1.28435
RPS29	3	0.83322			3	0.675925	9	0.79284	8	1.13725
RPS3	139	0.723014	91	0.692754	99	0.712885	90	0.7319	153	0.999644
RPS3A	148	0.7484	86	0.725217	70	0.723751	69	0.747811	121	1.11405
RPS4X	108	0.746073	55	0.700037	56	0.739299	54	0.745499	90	1.14723
RPS5	89	0.743777	30	0.643041	31	0.719801	29	0.78782	66	1.06779
RPS6	105	0.742634	40	0.652868	28	0.740203	23	0.718661	61	1.13638
RPS6KA1			3	0.909976	2	1.04158	7	0.959129	3	1.08176
RPS6KA3					2	0.767459	1	1.05431
RPS7	90	0.680622	18	0.681354	22	0.789873	11	0.754508	43	0.773891
RPS8	120	0.763579	57	0.714823	39	0.762485	41	0.764422	67	1.09369
RPS9	76	0.734391	66	0.699672	23	0.738587	31	0.751363	80	1.03412
RPSA	85	0.722596	74	0.682315	68	0.731478	61	0.744737	127	1.01395
RPTOR			5	1.11167			7	0.995531
RRAGB					1	1.0945
RRAS	15	1.12494	14	1.01082	18	1.44792	7	1.43458	7	1.12585
RRAS2	42	1.01703	13	0.952822	7	1.51423	19	1.33554	7	1.02947
RRM1	29	1.03948	55	0.905991	76	1.55768	65	1.51239	106	1.00751
RRM2	1	1.25315	2	1.07071	4	1.63041	2	1.65896	7	0.937161
RRP12					2	0.687662	2	1.13276	3	1.03673
RSF1									1	1.02822
RSPRY1	5	0.914851	2	0.824275			3	1.28103
RSU1	18	0.782665	10	0.845504	11	1.13696	10	1.1517
RTCD1	2	0.804182	4	0.965009	8	1.00381			1	1.49216
RTN3	4	0.735125	3	0.729131
RTN4	7	0.783665	8	0.788833	3	1.97	4	1.81035	10	0.840198
RTN4RL2	9	1.02165	3	1.043	6	1.6099	8	1.48696
RUFY1	30	1.55003	22	1.43843	18	0.992775	23	0.978152	45	1.1353
RUFY2	1	1.67688
RUSC1	39	1.09595	23	1.03907	31	0.931292	28	0.894452	56	1.10137
RUSC2	1	2.00536	5	1.72517	17	1.44279	17	1.32043	11	1.13336
RUVBL1	38	0.902176	36	0.816409	51	0.821493	38	0.862185	68	1.09248
RUVBL2	41	0.921483	45	0.823645	58	0.825342	51	0.872033	75	1.07076
S100A10									3	0.792014
S100A11	3	0.726408	3	0.801109	11	1.20326	7	1.03289
S100A13			2	0.700633
S100A4					1	1.24017
S100A9	1	3.58672			3	14.3787
SACM1L	1	0.860179
SAFB2							1	1.2674
SAMHD1	1	1.02264	3	1.03514
SAPS1			4	0.800807	2	1.02431	6	0.963529	2	1.16382
SAR1A							2	1.23724	8	0.636993
SARNP							2	3.85587
SBDS	7	0.771522	3	0.766884	14	1.02915	7	0.96946	20	1.09429
SBF2			2	0.773166
SCAMP1	19	1.58199	24	1.457	26	0.816541	16	0.819112	35	0.935983
SCAMP2	10	1.88552	6	1.62668	9	1.03612	10	0.97202	9	1.01724
SCAMP3	114	1.48954	125	1.37557	112	0.965079	112	0.978139	140	1.0567
SCAMP4	14	1.4672	6	1.46852	5	0.956859	6	0.875911	10	0.938713
SCARB1	14	0.936442	17	0.844407	32	1.22307	34	1.20343	39	1.16759
SCARB2	10	1.2664	10	1.17249	10	0.976138	16	1.02085	21	1.32416
SCFD1					1	1.2079	5	1.07997
SCPEP1							2	2.09472
SCRIB	49	1.00432	53	0.967734	46	1.34966	34	1.3791
SCYL2	88	3.18712	62	2.6359	159	0.984953	135	0.993988	154	0.968654
SDC1					3	1.46924	3	1.4131
SDC2	1	0.814117			4	1.36619	11	1.58842
SDC4	3	0.966241			2	1.5896	2	1.54136
SDCBP	26	1.00077	4	0.982959	4	0.963324	37	0.960895	50	1.31533
SDCCAG1	5	0.694796	6	0.635095	11	0.85114	10	0.842237	8	0.995132
SEC13	39	0.970531	36	0.940885	40	0.87548	38	0.899445	51	1.15704
SEC16A	25	1.38572	16	1.26608	32	1.35657	34	1.31782	71	0.978206
SEC22B	7	0.825565	8	0.822543	12	0.856827	19	0.869312	8	0.687938
SEC23A	37	1.47794	19	1.36754	39	0.832769	37	0.820535	40	1.11583
SEC23B	5	1.26897	7	1.04074	11	0.994457	15	1.05665	15	0.992229
SEC23IP	8	1.01152	14	1.04246	29	0.909081	33	0.934557	14	1.03809
SEC24A							3	1.02122
SEC24B	6	0.96385	4	0.958318	4	0.898698	9	0.934182
SEC24C	16	1.43224	54	1.38656	66	0.926394	48	0.934644	53	1.15133
SEC24D	1	1.00839	5	0.989687	10	0.620868	14	0.636017
SEC31A	134	0.997352	114	0.968717	125	0.895325	142	0.880221	143	1.19736
SELENBP1							1	1.41316
SELS	1	2.36831
SEMA4B									3	0.972214
SEPT11	3	0.82573					1	0.470276
SEPT2	10	0.994043	11	0.976496	6	1.16069	5	1.23831
SEPT6	5	0.884937
SEPT7	8	1.048	5	0.977265	1	1.42369
SERAC1	2	0.106341
SERBP1	118	0.73717	44	0.708465	54	0.766801	44	0.75472	100	1.27813
SERINC1	26	1.35388	16	1.34344	23	1.09506	42	1.06056	48	1.14568
SERINC3	3	1.38532	5	1.33307	7	1.08899	4	1.06416	11	1.01136
SERPINB1	4	0.995224	2	0.893515	2	0.823741
SERPINB5							2	1.09129
SERPINH1	11	0.831577	9	0.727172	26	0.667524	12	0.682245	6	0.981027
SET	2	0.512579	5	0.494955	3	0.961545			7	0.380356
SETD3	4	0.735435	6	0.732011	4	0.819828	3	0.955681	8	1.03954
SF3B2	2	0.92461					1	1.51014
SF3B3			3	0.887763	4	1.33876			8	0.841683
SFN	2	0.909224	1	0.9134	1	1.34702	6	1.35784	4	1.21376
SFRS3	5	0.935304					5	1.47218
SFRS7									1	1.37367
SFT2D1	2	1.11017
SFT2D2									8	1.20078
[truncated: 512 more rows]

## Sheet: FINAL data
Gene Names	gam1_C	gam1_R	gam3_C	gam3_R	GGA1_C	GGA1_R	GGA2_C	GGA2_R
AAAS					5	1.04814	5	1.06481
AAK1	5	1.51085	4	1.62359	9	0.645957	13	0.734544
AARS	2	0.816194	23	0.82779	8	0.765135	17	0.823123
ABCB1	5	1.02935	16	0.913908	15	1.19569	11	1.23856
ABCC1	11	0.950337	11	0.907691	4	1.05055	10	1.11355
ABCC2	2	1.19806	4	0.961539	2	0.993681	5	1.16317
ABCC4	3	1.05705	8	0.873652	5	0.998936	6	1.1428
ABCC5	8	1.25249	6	1.34037	7	1.13337	6	1.00986
ABCE1	23	0.619332	14	0.644742	36	0.681798	19	0.697557
ABCF1	4	0.595979	13	0.628482	18	0.9407	25	0.957487
ABCF2			1	0.812166	5	1.1211	5	1.32373
ABCG2	59	0.747505	41	0.728566	39	1.17613	37	1.13372
ABI1	16	0.984556	4	1.00639	4	1.55074	4	1.46077
ABI2	4	1.31679	1	0.957816
ABL2	3	1.46616			3	0.884272	1	1.04786
ACACA			3	0.667439	2	1.09312	6	1.07428
ACADVL	3	1.16678	4	1.04327			3	1.0812
ACAP2	3	1.14418	14	1.20959	11	0.886786	14	0.963729
ACLY	25	0.674439			52	0.814786	46	0.817303
ACP2	15	1.47841	6	1.75112	8	1.15711	8	1.07824
ACSL3	2	0.682024					6	1.26246
ACSL4	32	0.774355	33	0.785387	51	1.085	49	1.11081
ACTA1			24	0.732157	19	1.15059
ACTB	226	0.810272	248	0.777515	23	1.14819	23	1.10072
ACTG1	10	0.717546	11	0.740931	305	1.17895	264	1.17632
ACTN1	1	0.754101	9	0.747548	7	0.698125	2	1.1123
ACTN4	5	0.779762	23	0.779856	20	1.1521	25	1.11697
ACTR2	12	0.877654	7	0.843022	15	0.900902	9	0.926778
ACTR3	15	0.773957	17	0.745372	19	0.882968	18	0.936108
ADAM10	4	0.848954	5	0.909612	5	1.37548	7	1.23142
ADAM15	11	1.20394	10	1.19805	6	1.46672	10	1.48806
ADAM17	4	0.932631	2	1.10467	3	1.1498	4	1.42901
ADAM9	13	1.16845	11	0.968375	8	0.967246	12	0.978919
ADCY9	2	0.826173	12	0.815033	3	1.17215	9	1.12927
ADRM1	27	0.865236	19	0.833929	31	0.837791	25	0.845465
ADSL	3	0.687154			3	0.919043	3	1.58618
AFTPH	10	22.3976	24	10.2258	35	1.50464	21	1.46702
AGFG1	11	2.14863	7	1.88563	8	0.840389	13	0.853389
AGL	728	1.1058	1252	1.11828	1271	0.73775	1195	0.7498
AGTRAP	12	1.06509	12	1.10548	10	0.736942	9	0.741617
AHCY	10	1.1724	2	0.946747	5	0.936888	5	0.965818
AHCYL1	11	0.749603			17	1.60142	21	1.54419
AHNAK	26	0.811802	27	0.760572	35	1.39874	54	1.35689
AIDA	9	0.922459	7	0.942597	7	1.5281	4	1.43523
AIFM2	6	1.29031	4	1.2298	8	1.39852	6	1.45806
AIMP1	37	0.585856	37	0.575787	78	0.935483	50	0.929377
AIMP2	31	0.557545	28	0.62597	63	0.929038	40	0.947922
AIP	3	1.10645			4	1.45196
AKAP13	61	1.07906	23	1.08809	49	0.895807	103	0.897195
ALDH16A1	14	0.815802	10	0.815751	31	0.806381	34	0.783908
ALDOA	324	0.876806	175	0.851148	152	1.36969	141	1.36652
ALDOC			8	0.813169	12	1.4651	7	1.44165
ALPI	3	1.06147	4	1.14275
ALPL	8	0.902521	7	0.991298	3	1.39046	2	1.38276
ALS2CR4	4	1.0196					5	1.19202
AMPD2	76	1.70921	48	1.58243	24	1.3353	31	1.32326
ANAPC1	12	0.794191	23	0.74114	26	0.832607	19	0.868772
ANAPC2					1	1.20044	5	1.10822
ANAPC4					7	0.939696	2	0.910311
ANAPC5			6	0.710654	5	0.847454	8	0.804034
ANAPC7	5	0.774319	6	0.69792	13	0.791637	14	0.859504
ANKFY1			3	1.14412	2	0.770352	6	0.674415
ANKIB1	5	0.933038					1	1.45394
ANKRD27	2	1.55963					3	0.991916
ANKRD57			1	0.933118	2	0.906686	8	0.917561
ANO6	17	0.899212	18	0.823326	5	0.947922	6	1.17573
ANP32A	2	1.02625			3	0.777766	2	0.763996
ANP32B	6	0.750963	11	0.668382	16	0.820277	12	0.821209
ANXA1	107	0.834575	90	0.81723	111	1.4763	84	1.47429
ANXA11	44	0.86324	29	0.851434	28	1.35737	20	1.27603
ANXA2	621	0.925204	264	0.900818	298	1.54946	279	1.57451
ANXA3			2	0.797835	3	0.933412	5	0.986403
ANXA4	55	1.00394	58	1.00904	60	1.43739	36	1.40425
ANXA5	6	0.917157	7	0.818909	24	1.02903	7	0.907959
ANXA6	108	1.08133	5	1.08845	8	1.30353	94	1.24548
ANXA7	1	0.986242	2	0.892278	3	1.2299	3	1.26191
AP1B1	76	5.59712	212	4.64091	308	0.923081	307	0.924243
AP1G1	99	6.73609	163	5.59434	222	1.01252	159	1.03373
AP1G2					4	1.04689	8	0.881842
AP1GBP1	18	8.11623	22	10.4697	55	1.49734	57	1.40371
AP1M1	99	6.41966	71	5.56453	120	0.985132	113	0.990469
AP1S1	40	6.89171	29	5.93232	33	1.06359	46	1.12991
AP1S2	5	6.01555	6	5.63652	7	0.967699	6	0.950369
AP1S3	5	9.52853			5	1.0951
AP2A1	98	1.3432	99	1.28057	146	0.614806	140	0.623096
AP2A2	60	1.29604	2	1.52924	3	0.629014	58	0.581781
AP2B1	169	2.78222	72	1.86663	101	0.667137	98	0.685858
AP2M1	60	1.49327	45	1.3707	60	0.627827	49	0.632051
AP2S1	4	1.28775	4	1.34856	1	0.665484
AP3B1	57	0.889084	82	0.864763	62	0.728949	60	0.745634
AP3D1	38	0.897469	78	0.829199	61	0.726499	84	0.764773
AP3M1	39	0.872624	33	0.791852	37	0.712521	32	0.731524
AP3S1	11	0.903802	8	0.837219	8	0.806044	6	0.774291
AP3S2	4	1.22632	6	0.874802	7	0.805405	10	0.806222
AP4B1	6	0.751687	11	0.705131	28	0.492436	25	0.521127
AP4E1	14	0.716831	25	0.671554	40	0.459451	43	0.484549
AP4M1	5	0.834953	6	0.7611	9	0.511098	12	0.535206
APG9L1	109	1.21793	133	1.09105	162	0.914705	132	0.890863
APOA1BP	4	0.791514	5	0.818145
APP			3	0.837059			5	1.08737
ARAF	12	1.35872	4	1.3887	9	1.79266	7	1.86639
ARCN1	18	1.14797	9	0.928011	62	0.917775	37	0.842582
ARD1A	44	0.696916	33	0.659914	27	0.664273	16	0.66404
ARF1	44	2.88199	19	2.21104	37	1.09957	35	1.09105
ARF4	4	1.48567	2	1.37436	4	1.14553	8	1.13867
ARF5	3	2.02171	4	1.86146	8	1.17886	8	1.14589
ARF6	8	0.81903	7	0.811785	4	1.10234	3	1.09625
ARFGAP1	3	1.53869	13	1.54664	2	1.63246	3	1.91794
ARFGEF1	2	1.63766	2	1.50824	2	1.3188	1	1.89847
ARFGEF2	1	2.48537	15	1.88002	5	1.52499	4	1.48772
ARFIP1	38	1.29333	46	1.22011	1	1.14577	29	1.02606
ARFIP2	19	1.47511	11	1.21981	23	0.890704	12	0.903256
ARFRP1			3	0.97178	2	1.0329	3	0.993438
ARHGAP1	11	1.7279	11	1.6909	20	1.19195	20	1.19676
ARHGAP17	17	1.13685	41	1.04181	32	0.997472	32	0.962058
ARHGDIA	4	0.744789	5	0.754778	2	0.798968	2	0.801766
ARHGEF1			7	0.886615	9	0.814066	12	0.831956
ARHGEF10					6	1.01101	3	1.00568
ARHGEF2	2	0.888046	7	0.84777	2	1.03169	10	1.18588
ARL8A	6	1.42023	4	1.32694	1	0.951023	2	1.12918
ARL8B	30	1.34749	16	1.38193	18	1.0089	18	0.977619
ARMC8					1	1.26682	4	1.10336
ARPC1B	4	0.769157	9	0.825847	7	1.03219	5	0.882254
ARPC2	3	0.797807			6	0.91948	8	0.996126
ARPC3	11	0.976182	5	0.910921	5	1.12726	5	1.10682
ARPC4	18	0.924777	5	0.922869	10	1.04915	7	0.98696
ARPC5	4	0.737367					2	1.13007
ARPC5L	1	0.817363	3	0.917873	1	0.973124	2	0.983587
ARRB2	4	1.79847			3	0.936668
ARRDC1	6	0.903888	6	1.00898	8	0.937988	6	0.98696
ASAH1			2	1.33874	4	2.51841
ASS1	11	0.902226	8	0.863356	10	0.923821	3	0.894132
ATL2	6	1.35338	3	1.05516	28	0.879712	12	0.883837
ATL3	6	0.823235	3	0.928744	12	1.06566	8	1.08184
ATP11A			3	1.21877	6	1.30977	7	1.0119
ATP11C	12	1.38747	15	1.26545	5	1.06112	14	1.03879
ATP13A3	5	1.31498	10	1.09456	5	1.39535	14	1.52632
ATP1A1	362	0.87389	397	0.84645	418	1.15378	383	1.15537
ATP1B1	53	0.847118	32	0.770441	43	1.12001	42	1.15799
ATP1B3	42	0.797317	44	0.796975	51	1.08414	40	1.09014
ATP2A2					1	1.17463	6	1.07482
ATP2B1	101	0.952264	108	0.892569	144	1.22352	99	1.18451
ATP2B4	17	0.936429	24	0.811504	18	1.15653	16	1.0617
ATP2C1	10	1.87336	21	1.56043	45	1.08077	36	1.05595
ATP6V0A1	35	1.22605	41	1.13998	39	0.91153	43	0.928008
ATP6V0A2	7	2.6524	14	2.06256	23	0.972808	21	0.987838
ATP6V0D1	21	1.20464	22	1.27066	29	0.92472	17	0.889311
ATP6V1A	8	1.20287	4	1.27093	8	1.00725	9	0.962323
ATP6V1B2	10	1.18055	7	1.31684	3	0.931481	10	0.975764
ATP6V1C1	3	0.950801	2	1.08451			1	0.948191
ATP6V1E1	3	1.11727			2	1.16666
ATP6V1G1	4	1.40546	3	1.16312	2	0.893522	7	0.935194
ATP6V1H	1	1.38029	1	1.20968	3	1.1269	4	1.01644
ATP7A	6	3.47074	8	3.69044	13	1.05044	8	0.949737
ATP7B	5	2.80247	2	2.99247
ATXN10	5	1.09198	10	1.17698	16	1.51442	20	1.40591
AXL	13	1.22401	20	1.12513	16	1.38676	16	1.34688
B2M	16	1.11277			5	1.41671	7	1.25215
B4GALT1	16	1.95747	22	1.82541	26	1.47969	14	1.45201
BACE2	1	1.6316	5	1.29901	7	1.14103	8	1.12055
BAG2	8	0.85507	14	0.857684	9	0.973441	25	0.915938
BAG3	1	1.51033	3	1.17169	1	0.529351	6	1.31179
BAG5			6	1.85072	6	1.63683	2	1.44019
BAIAP2	9	0.984453	4	0.866187	13	1.57368	11	1.66405
BAIAP2L1	29	1.11336	23	1.0997	37	1.50763	35	1.43411
BASP1	102	0.853208	89	0.828499	141	1.07407	190	1.07141
BCAM	16	1.17344	13	0.98443	11	1.20941	7	1.21064
BIN1	6	0.883745	2	1.05662	26	0.925106	18	0.921673
BLOC1S1	5	0.925579	11	0.851964	13	0.745307	13	0.739461
BLOC1S2	3	0.965691	5	1.15363	3	1.15383	3	0.934582
BLOC1S3	12	0.979894	6	0.877626	11	0.805903	10	0.802687
BMP2K	2	1.38194			1	0.821425	3	0.675588
BROX	4	0.853197	1	0.757402	1	0.856803	1	0.92844
BRWD2	59	1.21305	100	1.15303	95	1.16299	93	1.13006
BSG	92	0.811136	97	0.831746	110	1.12714	101	1.09694
BST2	13	1.59241	13	1.3715	34	1.21063	33	1.12892
BTF3	46	0.750418	30	0.701298	13	0.727452	15	0.716629
BTF3L4	8	0.738444	3	0.705684
BTN2A1	2	0.725398	2	0.817738	2	1.40041	3	1.38158
BTN3A2	3	0.925243			2	1.1188
BUB3	4	0.825359	4	0.759746	13	1.07486	7	1.05213
BYSL	8	0.910913			7	0.945124	9	0.890115
BZW1			3	0.679826	8	1.32799	5	1.57429
BZW2			2	0.691044	8	1.13659	5	1.02153
C10orf88			7	2.9314	2	1.27402	2	1.02319
C11orf59	20	1.2993	16	1.1361	7	1.01052	8	0.915387
C12orf30	21	0.751551	44	0.699285	20	0.814243	19	0.766189
C14orf133	12	2.54879	8	2.01833	1	1.50877	7	1.56513
C14orf166	2	0.855954	3	0.722787			4	1.24375
C17orf56	14	0.778488	5	0.690631	10	0.562467	7	0.500968
C17orf59					3	1.32952	2	1.33955
C17orf75	17	1.23603	22	1.14028	20	1.15483	23	1.21613
C1orf128	3	1.02863			5	0.97016
C1orf57	6	0.713495	6	0.644489	4	0.711133	4	0.823899
C1orf85	4	1.17914	2	1.13581	2	0.999971
C20orf11					1	1.37843	7	1.19386
C20orf30	3	2.71104			4	1.02967	4	0.969864
C22orf28	7	0.836874	2	0.786476			9	1.196
C4orf16	2	4.78126	4	5.41879	2	1.45397	2	1.32265
C4orf41	21	1.2465	39	1.18175	30	0.944409	34	0.939529
C5orf32	3	1.60289	2	1.28437	1	1.19957	3	1.20078
C5orf44	10	1.11814	16	1.15937	9	1.01082	7	0.948307
C7orf50			5	1.27546			2	1.13746
C7orf59	2	1.47986	1	1.20163	4	1.05145	3	1.04904
C8orf33	6	0.888225	3	0.86113	1	1.26814	3	1.08649
C8orf41			3	0.95559	2	0.900942	7	0.878982
C9orf88 variant protein	8	0.956472	18	0.875244	26	1.31009	17	1.31727
CAB39	3	0.90799	5	0.987756	14	1.37561	6	1.4109
CAD	92	0.894959	101	0.898825	106	1.30854	103	1.30847
CADM1			3	0.948166			2	1.04235
CALM1	1	1.17229	17	0.832789	20	1.25627	33	1.33248
CALR	3	1.05906	1	0.85246	4	0.964193	2	0.781036
CAND1	17	0.943715	49	0.822081	44	1.02935	38	0.984431
CANX	2	0.648186	6	1.00234	2	1.0557	2	0.917898
CAP1	13	0.926407	14	0.822112	20	0.893268	16	0.961053
CAPG	5	0.9986	2	0.978937	6	1.16533	4	1.11162
CAPZA1	7	1.10735	10	0.951072	8	0.924135	8	0.916827
CAPZA2	2	1.27449	2	0.89025	2	0.928333	2	0.858733
CAPZB	7	0.995373	8	1.12152	12	1.03073	8	1.0121
CASK			5	0.713978	4	1.31492
CAV1	5	1.00509	7	1.00081	2	0.915362
CAV2	2	1.18082	3	1.03521	4	1.08153	8	0.987894
CBR1	3	0.89685	4	0.844787			3	1.08159
CC2D1A	1	1.28968			4	1.11988	4	1.11747
CCDC124	31	0.792622	10	0.774222	8	0.88302	8	0.935006
CCNB1	4	1.15114			4	0.508753
CCNY	3	1.0114	2	1.09887	5	1.35252	2	1.42857
CCT1	160	0.769103	110	0.758739	177	1.10951	144	1.08827
CCT2	388	0.798721	228	0.780356	242	1.07997	135	1.0809
CCT3	202	0.809846	111	0.804253	237	1.11097	175	1.10859
CCT4	168	0.788968	152	0.780402	181	1.0799	193	1.09768
CCT5	154	0.808551	128	0.798096	201	1.09627	170	1.09092
CCT6A	171	0.761585	95	0.720925	150	1.08161	100	1.06679
CCT7	249	0.802525	165	0.776011	167	1.08416	138	1.0961
CCT8	184	0.751577	159	0.766509	196	1.08705	199	1.07081
CD109	73	1.0013	109	0.987682	119	1.36048	82	1.34038
CD151	5	1.12423			12	1.42392	1	1.23877
CD276	10	0.95173	11	1.01777	7	1.66867	24	1.51105
CD320	3	1.4758	1	1.42161			2	1.27139
CD44	69	0.813237	101	0.831463	117	1.3115	128	1.28173
CD46	25	0.79797	12	0.787539	14	1.00153	14	1.03482
CD59	51	0.910186	30	0.914848	30	1.36753	27	1.37231
CD63	18	1.05009	26	1.06867	65	0.998453	32	1.02094
CD70	13	1.30478	7	1.21902	2	1.23327
CD81	36	1.08553	29	1.04434	19	1.08075	22	1.09815
CD9	42	0.835723	22	0.821157	21	1.14092	15	1.13632
CD97	9	1.19594	9	1.00185			13	1.06767
CD99	3	0.959048					3	1.3404
CD99L2	5	0.881979			1	1.28924
CDC16	4	0.814457	3	0.724625	7	0.817478	5	0.816425
CDC2	11	0.814798	20	0.72308	22	0.998353	20	0.977551
CDC23	4	0.759768	3	0.749294	19	0.888233	13	0.876031
CDC27	5	0.620144	9	0.704256	9	0.822248	5	0.798361
CDC37	6	0.915079	7	0.916645	9	1.09963	9	1.16934
CDC42	45	0.857262	16	0.809746	16	0.983869	10	0.948462
CDC42BPA	1	0.840485	2	1.00153	2	1.17153
CDC42BPB	6	1.05766	8	1.10822	4	1.25876	5	1.27983
CDC42EP1	1	1.25272	3	1.01319			3	1.03669
CDC42EP4	5	1.23642	6	1.13112	2	0.17279	4	0.465735
CDCA3	6	1.28615	3	1.23534	1	1.67671	5	1.32461
CDH10			3	0.847868	7	1.05585	7	1.10105
CDK2					9	1.18158	4	1.19541
CELSR1	4	1.04239			3	0.985553	6	1.24491
CELSR2	6	1.10236	6	1.06616			2	1.25948
CFL1	65	0.782119	11	0.776754	27	0.912586	24	0.945832
CFL2	3	0.370345	3	0.700559	3	0.360898	4	0.935983
CHMP4B	7	1.17562	3	1.24781	3	1.16812	2	1.10907
CHMP5	4	1.1016			2	1.03449
CHMP6	3	0.869667	5	1.04234	7	1.4136	4	1.4623
CHP	3	1.17633	5	1.04002	3	1.02594	1	1.40475
CIAO1	2	0.955782	4	0.947757	4	0.971546	2	1.09397
CIB1	8	0.932893	10	1.11039	4	1.26916	3	1.1106
CINP			4	0.618846			5	0.76258
CKAP5	5	0.724636	12	0.720854	29	0.940242	25	0.996879
CLCN3			10	1.67378	6	1.17763	6	1.30294
CLDND1			2	0.804262	4	1.31755	5	1.24113
CLIC1	21	0.680328	20	0.663053	39	0.73129	24	0.695268
CLIC4	4	0.758263	7	0.776066	10	1.44113	10	1.4127
CLINT1	197	3.86468	130	3.38824	249	1.24445	220	1.26408
CLLD6	8	3.54885	12	3.05884	12	1.17977	12	1.1747
CLTA	66	3.04638	25	2.87315	58	1.11122	51	1.1339
CLTB	20	3.517	6	2.42042	20	1.14513	18	1.11076
CLTC	1122	2.9732	1537	2.69618	2833	1.09187	2472	1.10086
CLTCL1	61	3.12663	89	2.75951	114	1.09416	92	1.06172
CLU			4	1.65646	2	1.40613	5	1.21371
CNN2	5	0.86664	2	0.878916	3	1.53025	6	1.37447
CNNM3	4	0.988981	7	0.905007	2	1.06118	5	1.18119
CNO	14	0.954514	5	0.969017	6	0.865221	10	0.786482
CNP	61	0.918862	42	0.877018	56	1.37416	38	1.44624
CNPY2	2	1.33929	2	1.11936			2	0.885381
COASY	1	1.12221	1	1.01496	10	1.02533	8	1.00781
COPA	6	1.06485	32	1.06155	85	0.882669	83	0.889481
COPB1	14	1.07822	9	1.01408	91	0.870327	84	0.907087
COPB2	13	1.12305	19	1.03157	75	0.919494	70	0.909588
COPE	6	1.13666	9	0.91183	33	0.954799	18	0.876712
COPG	17	1.07446	22	1.02417	82	0.890744	58	0.900673
COPG2			1	1.16367	17	0.889579	9	0.919431
COPS2			5	0.822677	3	0.956385	4	0.944363
COPS3	6	0.950541	11	0.943097	3	1.09858	8	1.00464
COPS4	8	1.03702	12	0.854742	17	1.03856	4	0.990413
COPS5					12	1.08796	4	1.08924
COPS6	2	0.894874	5	0.54439	10	1.12591	7	0.941781
COPS7A	2	0.987713	3	0.847289	2	1.02302	4	1.07041
COPS8	9	1.00987	5	1.06766			2	1.19154
COPZ1	3	0.95162	9	0.95473	28	0.894028	22	0.87476
CORO1C	6	0.949043	3	0.926012	2	1.10289	2	0.747252
CPD	34	7.48806	26	7.28235	56	0.918549	37	0.909801
CPNE1	4	0.880022	1	0.928915			2	1.20756
CPNE2	5	0.877666	4	0.951705	10	1.64357	7	1.79524
CPNE3	32	0.844386	43	0.811364	51	1.44722	39	1.43623
CPNE8	24	1.04012	20	1.05307	45	1.14755	35	1.09464
CRIP2	9	0.869131	7	0.854964	4	1.43922	1	1.34556
CRK	1	1.11105	5	0.827197	1	1.47634	5	1.24091
CSDA	11	0.776152	13	0.770639	13	0.754463	14	0.709331
CSE1L	8	0.841992	11	0.782621	56	0.918296	44	0.909364
CSNK1A1	6	0.854629			12	0.875493	8	0.890897
CSNK1G3	8	1.02051	12	1.06368	6	1.39711	4	1.37061
CSNK2A1	5	0.902361	2	0.895448	6	0.978787
CSNK2A2	1	0.87419	1	0.930202	1	1.01616	2	1.04858
CSNK2B			4	0.79361	1	1.05564	3	0.880543
CSPG4	148	1.20911	76	1.11847	113	1.69834	104	1.58424
CSRP1	6	0.750733	5	0.80653	3	1.41819	11	1.37954
CTDSP1	1	0.749476			3	1.25448	4	1.14179
CTF1			2	0.877181	1	1.01197	2	1.07426
CTNNA1	36	0.90542	26	0.846461	30	1.2956	29	1.22868
CTNNB1	3	1.05894	9	1.07067			5	1.129
CTNND1	13	1.03516	26	1.11003	29	1.28838	32	1.23475
CTPS	2	0.852067	2	1.18523	10	1.09251	11	1.11409
CTSB					2	0.95744	5	1.04788
CTSC	4	1.49469	4	1.44497	3	2.88413	4	1.84356
CTSD	20	1.01742	28	1.06886	24	1.87413	27	1.49516
CTSZ	29	2.43789	13	2.27134	20	2.7434	19	2.58617
CTTN	2	0.974975	11	0.936119	13	1.46855	13	1.29479
CUL1			3	0.84777	1	1.32669	9	1.11911
CUL4A	1	0.970048	6	1.13967	8	1.15787	4	1.35151
CWF19L1	5	0.698114	2	0.80441
CXADR	31	0.915471	37	0.83057	33	1.36277	25	1.37647
CXCR4	13	1.03404	9	0.90798
CYFIP1	57	1.05578	39	0.971091	52	1.52402	28	1.43845
DAB2	12	1.87204	20	1.54817	45	0.606548	47	0.616015
DAF	105	0.959076	77	1.00901	127	1.25032	108	1.26016
DAG1	10	1.03603	10	0.873652	7	1.37491	11	1.56776
DAGLB	46	1.17429	29	1.06136	65	0.893068	42	0.889707
DARS	80	0.66126	46	0.60697	109	0.981354	70	0.984778
DBN1			3	0.957746			2	1.31986
DCBLD2	1	0.978461	2	0.989896			2	1.38379
DCTN2	5	0.803986	3	0.746946	7	1.07632	10	1.09656
DDAH1	14	0.980228	23	0.789401	23	1.23727	19	1.17783
DDAH2	6	0.684661	7	0.718916	3	1.50506	4	1.52313
DDB1			8	1.05924	14	1.05945	14	1.03571
DDR1			6	0.939541	9	1.15278	11	1.34546
DDR2	2	1.14596	20	0.957704	13	1.09197	13	1.11761
DDX1	3	0.869861	6	0.803241
DDX20	16	0.841852	17	0.758162	2	0.7395	7	0.754915
DDX3X	20	0.753226	23	0.754311	31	0.880449	26	0.929847
DDX5					4	1.4665	9	1.57589
DDX6	9	0.769827	7	0.721669	15	0.987308	8	1.04978
DENND4A	2	1.70166	2	1.12179	1	1.06979	2	1.03599
DENND4C	61	2.40329	76	2.02467	1	1.87919	73	0.995375
DENR	3	0.766601	4	0.76812	2	0.769817	5	0.777995
DERA	5	0.811483	12	0.815902	30	0.770927	14	0.741672
derp12	17	2.44961	12	2.07224	35	0.620887	24	0.650815
DGKA					3	0.827452	2	0.852639
DHX9	26	0.986051	20	0.901534	12	1.25019	11	1.25928
DIAPH1	3	1.34771	3	0.846886	23	0.901621	23	0.806185
DIP2B	63	0.959229	58	0.922209	57	1.04288	49	1.03788
DKFZp666O0110	2	0.991929	3	0.802301
DKFZp686G04235	1	0.903641			7	1.18121	8	1.12134
DKFZp686H16220	3	0.851935			3	0.790404	1	0.786916
DKFZp686I04222	4	0.972598	4	0.749259	4	0.911836	5	0.968869
DKFZp761P19121			19	0.849543	29	1.42413
DLG1			5	0.789903	1	1.32399	9	1.17563
DLG5	8	0.797836	3	0.73837	3	1.10096
DMD	9	0.962239	10	0.908193	10	1.50946	12	1.63545
DMXL1	7	0.864807	4	0.796473	2	0.984808	10	0.876339
DNAJA1	11	0.985347	8	0.89332	14	0.864222	11	0.960406
DNAJA2	13	1.03888	9	0.833253	16	0.86991	11	0.866104
DNAJB1	12	1.01987	10	1.02636	14	1.00859	9	1.08236
DNAJB14			2	2.21902	2	0.754939	1	0.717261
DNAJB6	4	1.88746			2	1.49316	6	1.54525
DNAJC13	127	1.3135	176	1.19003	178	0.914942	170	0.910038
DNAJC2	8	0.757786	10	0.690645			3	0.824161
DNAJC21			7	0.765751	6	0.892722	11	0.872675
DNAJC6	15	2.4598	34	2.52434	59	1.12085	55	1.08609
DNAJC9			2	0.616815	4	0.798595	4	0.740895
DNASE1L1			8	1.03188	2	1.0778	5	1.46108
DNASE2	4	2.97414	6	2.78144	2	2.55353
DNM1L	1	0.885268	6	1.16002	2	1.16573	11	1.64755
DNM2	40	1.70793	37	1.45533	59	0.796672	48	0.86485
DNPEP	2	0.78893	2	1.01565			2	1.22579
DOCK1			5	0.970003	3	1.41104
DOCK10			2	0.851038	7	1.8303
DOCK5	10	0.874363	13	0.777258	26	1.10313	13	1.1286
DOCK7	6	0.947414	11	0.965859	5	1.06314
DOCK9	3	0.959882	16	0.923763	7	1.51745	4	1.71536
DPCD	3	0.884051			2	0.997389
DPYSL2	4	0.879052	2	0.804282
DRG1	2	0.629517	2	0.684288	1	0.701946
DRIP4	18	0.900937	22	0.85859	31	0.916862	23	0.879867
DSC2	2	1.52881	4	0.920544	8	1.47372	8	1.24862
DSG2	91	0.925113	119	0.897194	90	1.22786	89	1.1784
DSP			6	7.98038	2	0.914049
DSTN	7	0.863623	3	0.758459	6	0.980037	10	0.997178
DTNBP1	8	0.844698	11	0.946312	11	0.804507	10	0.716504
DUSP23					4	0.898226	3	0.871924
DYNC1H1	50	0.782443			42	1.07598	91	1.06228
DYNC1I2	1	0.739566	2	0.813541			4	1.05074
DYNC1LI2	4	0.829058	1	0.786758	4	1.09691	4	1.05201
DYNLL1			4	0.850411			3	0.929069
ECE1	2	1.91651	5	2.34619			1	1.70732
ECEL1			5	1.23639			2	1.29003
ECM29	76	0.921496	70	0.812818	112	0.872	82	0.866189
EDIL3	23	0.834406	13	0.750405	22	0.820468	14	0.824453
EEF1A1	144	0.701449	112	0.681093	195	1.06173	157	1.06747
EEF1B2			4	0.705737	6	0.900373	2	0.692926
EEF1D	8	0.709847	14	0.685393	20	0.837006	24	0.797706
EEF1G	20	0.684965	14	0.710078	31	0.851358	22	0.829302
EEF2	292	0.738444	178	0.715749	208	0.767715	167	0.79797
EFNB1	2	0.862127	2	3.2329	2	1.42847	4	1.33566
EFR3A			6	0.905032	5	1.32206	6	1.45509
EFTUD2					5	1.02059	18	1.17694
EGFR	119	1.02121	124	0.991672	115	1.35977	107	1.32373
EHBP1L1	3	1.14148			7	1.05531	11	1.05416
EHD1	26	1.06168	14	1.02086	29	1.00558	25	1.00526
EHD2	37	1.12183	13	0.930676	22	1.54974	16	1.47741
EHD4	16	0.954501	12	0.890346	20	1.13551	21	1.01187
EIF1	2	0.630416	6	0.704671	2	0.856619	2	0.811922
EIF1AX					15	0.860324	15	0.808786
EIF1AY	16	0.70058	11	0.724274
EIF2A	17	0.723907	7	0.663174	10	0.852182	7	0.889356
EIF2AK2			6	0.632044	4	0.67803	5	0.695406
EIF2B1	1	0.706922	1	0.780773	2	0.859348	3	0.810652
EIF2B2	4	0.68892	3	0.658	3	0.848475	2	0.878817
EIF2B4	6	0.872543			5	0.820513
EIF2B5			2	0.931163			4	0.84736
EIF2C2					3	0.966309	2	0.940679
EIF2S1	10	0.676333	16	0.610405	26	0.78877	22	0.742531
EIF2S2	7	0.655305	8	0.700827	8	0.711589	10	0.718433
EIF2S3	31	0.719886	21	0.700701	28	0.773467	12	0.862408
EIF3A	19	0.756946	31	0.717842	43	0.782206	45	0.757828
EIF3B	12	0.760675	40	0.734922	25	0.772329	50	0.751839
EIF3C			21	0.775234	38	0.774958	38	0.773888
EIF3D	21	0.737753	7	0.770206	21	0.769995	15	0.786588
EIF3E	9	0.794295	15	0.645374	19	0.753106	22	0.768319
EIF3EIP	13	0.726304	8	0.63954	35	0.758045	19	0.73456
EIF3G	9	0.839186	8	0.677132	10	0.820176	18	0.756868
EIF3I	12	0.762392	8	0.673128	23	0.767371	13	0.777407
EIF3J	10	0.683311	12	0.687901	12	0.664001	19	0.697835
EIF3K	5	0.820746	7	0.657697	2	0.875109	5	0.78735
EIF3M	4	0.806257	9	0.63657	17	0.72279	14	0.775218
EIF3S3	8	0.627786	3	0.621946	6	0.728027	7	0.700134
EIF4A1	23	0.840901	22	0.778076	44	1.0354	33	1.07164
EIF4A3	2	0.798866	2	0.679138			1	1.76846
EIF4B	14	0.701686	4	0.688909	8	0.759208	10	0.780261
EIF4G1	16	0.910687	15	0.811895	28	1.12873	31	1.07639
EIF4G2	3	0.671444	2	0.751116	4	0.992117	7	1.03732
EIF5A	70	0.774337	42	0.809876	36	0.836281	27	0.839104
EIF6	15	0.800323	19	0.76147	17	0.938371	14	0.884429
ELMO2	5	0.684958	7	0.826677	7	1.09546	14	1.15913
ELP3					5	0.958023	3	0.884709
EML4	49	0.69125	52	0.68485	61	0.84585	64	0.835165
ENG	2	1.18422	5	1.09238	8	1.45298	10	1.35602
ENO1	63	0.850436	43	0.802428	60	0.831001	49	0.84175
EPB41			5	0.783955	7	1.28468
EPB41L1	7	1.00564	19	0.947634	1	1.25627	14	1.23987
EPB41L2	57	0.863904	60	0.86589	65	1.36694	64	1.30182
EPB41L5	11	0.957302	4	0.969788	7	1.06325	4	1.25134
EPDR1					4	2.0924	1	1.85871
EPHA2	2	1.18666	16	0.878939	25	1.3528	19	1.36524
EPHB4	11	0.977782	25	0.839805	24	1.35506	27	1.25875
EPM2A	11	0.973828	4	1.02383	10	0.870049	6	0.876317
EPN1			2	1.24279	4	0.790175	7	0.795428
EPN2	2	1.42797			5	0.688999	7	0.72577
EPRS	218	0.626243	217	0.6095	369	0.887443	372	0.896057
EPS15	2	1.24967	8	1.17584	20	0.59141	6	0.609838
EPS15L1	6	1.30065	20	1.0918	21	0.786935	41	0.77154
ERBB2	5	1.10399	12	0.985669	14	1.38946	7	1.41978
ERBB2IP	2	0.985186	13	0.788247	8	1.25525	8	1.27859
ERGIC1			1	0.610915	11	0.610998	6	0.673505
ERP29	2	0.901219			2	0.952582	1	0.963556
ETF1	10	0.731107	13	0.745236	8	0.85531	12	0.802972
EWSR1			1	0.726458	2	0.957639	2	1.05477
EXOC1	1	1.04044			2	1.17798	9	1.21007
EXOC2			5	0.913984			3	1.66774
EXOC4	6	1.08158	10	1.00075	15	1.40577	15	1.4412
EXOC5	3	1.07285	3	1.07018	2	1.22005	7	1.44162
EXOC7			3	0.880021	1	1.87389	4	1.37277
EXOC8	6	0.961527	3	1.10461	3	1.46543	4	1.28004
EXOSC1	2	1.29655	3	1.04307			3	1.20066
EZR	286	0.946804	75	0.842796	146	1.55142	122	1.51867
F11R	16	1.12985	9	0.979025	22	1.36672	18	1.26637
F8A1	2	2.31938	1	1.50634			2	1.19113
FAM108B1			6	1.10209	3	0.918986
FAM109B					8	1.57505	3	1.54658
FAM120A	1	0.586323	4	0.709282	6	0.864347	5	0.864316
FAM125A	3	1.03185			3	0.990263	7	1.04556
FAM129A	4	0.932512	12	0.944152	3	1.21765	3	1.49159
FAM175B	2	0.986271	2	0.995573	1	1.08948	4	1.07345
FAM176B			2	0.81469			3	1.20569
FAM18B	3	2.96535	9	2.95816
FAM21A			6	1.5189	5	1.1286	4	1.12805
FAM38A	10	1.00346			4	1.03831	11	1.07684
FAM3C	8	1.76056	12	1.60157	13	1.31718	25	1.24755
FAM49B	17	0.831077	23	0.840524	29	1.26774	14	1.24935
FAM62A	2	0.938712	10	0.855253	12	0.969972	5	1.03389
FAM62B	1	0.989336	4	0.894888
FAM84B	3	4.20798	3	3.96489	5	0.809488	2	0.815654
FAM91A1	36	1.2848	35	1.18218	37	1.18338	25	1.18858
FAM98B			9	0.889155			4	1.06917
FARP1	13	0.933367	16	0.967919	25	1.54358	17	1.53295
FARSA	32	0.814337	15	0.770098	22	1.08567	17	1.08963
FARSB	27	0.791353	18	0.733104	29	1.10273	24	1.06403
FAS			4	0.865947	3	1.22367	9	1.23564
FASN	222	0.742776	267	0.730394	182	0.928405	259	0.917248
FAU	8	0.720301	6	0.586359	5	0.67229	8	0.669892
FBXO2			2	1.1857	1	1.13977	2	1.0756
FCHO2	5	1.37645	9	1.16051	11	0.461932	15	0.46385
FEN1	9	1.13366	12	0.988142	5	1.24881	6	1.13554
FER			3	1.10182	3	0.90897	3	0.865096
FERMT1	4	0.836736	3	0.955465	2	1.37801	1	1.06979
FERMT2	42	0.862105	50	0.812316	49	1.28869	47	1.22258
FH			3	0.885684			2	0.905771
FHL2					6	1.27576	7	1.20447
FIBP			3	0.963807	7	1.13556	2	1.18711
FIG4	12	1.07987	5	1.01453	8	1.38724	5	1.06762
FKBP1A	12	7.59655	7	6.16295	6	9.92446	5	14.2837
FKBP3	14	0.846415	3	0.786861	3	1.17782	3	1.1619
FKBP4	6	1.03842	7	0.866883	19	1.13223	14	1.05517
FLNA	33	0.805336	44	0.832199	31	1.23577	50	1.18008
FLNB	4	1.03277	15	0.886806			16	1.33177
FLOT1	18	0.873072	31	0.845482	26	1.1155	28	1.00448
FLOT2	13	0.862183	18	0.764816	21	1.0506	15	1.05934
FLYWCH2	5	1.02506			3	1.60279
FMNL1	8	1.30134	10	1.33789	17	0.813137	17	0.851591
FMNL2	4	1.13335	3	0.880233	5	1.35213	8	1.23484
FNBP1			6	1.00004	9	0.672744	10	0.704649
FNBP1L	21	1.33481	14	1.32448	53	1.11602	29	1.06698
FOLR1	14	0.758602	10	0.767439	4	1.1169	3	1.03241
FRAP1	9	1.11299	18	0.905069	23	1.02577	22	0.978453
FREQ	3	0.929593	8	1.06049	4	1.36919	10	1.19241
FRMD8			6	1.12196			1	1.50345
FRYL	41	1.04082	2	1.01168	2	1.00854	53	0.893093
FSCN1	53	0.783396	19	0.795568	51	1.5815	27	1.51288
FTH1	60	0.84541	53	0.764443	26	0.753808	33	0.771855
FURIN	2	3.32189	2	2.77067	1	0.505831	3	0.953726
FYN	61	0.904295	19	0.907328	44	1.28576	25	1.34038
G6PD	6	0.917475	7	0.890346	15	1.11322	9	1.07682
GAA	6	1.72524	8	1.47775			5	1.95417
GAK	72	2.82422	66	2.53183	98	0.973378	58	0.958327
GALNT2	22	1.79001	6	1.62785	30	1.10727	23	1.09636
GALNT7			2	1.74545	1	0.140025	11	1.07058
GAPVD1	44	1.68106	50	1.46809	65	0.736552	62	0.747691
GARS			2	1.29698	2	0.787142	4	0.964779
GART	5	0.842742	14	0.772531	10	0.769887	23	0.759655
GBA	3	0.995822	4	1.14536	11	1.01806	6	1.02118
GBF1	17	0.934104	27	0.949233	29	0.985115	33	0.933247
GCN1L1	7	0.849825	15	0.817037	18	1.02179	9	1.07294
GDAP2	8	1.5665	7	1.37119	7	1.314	8	1.19038
GDI2	15	0.78128	27	0.763999	20	0.915964	24	0.935707
GEMIN4	5	0.758697	25	0.768542			3	0.819986
GEMIN5	3	0.900937	19	0.806382	3	0.795645	7	0.883413
GFPT1	10	0.807102	18	0.877193	36	0.962086	25	0.939693
GFPT2					5	0.515099	2	0.534348
GGA2	19	5.51509	10	5.76292	81	15.0309	68	14.4711
GGT1			2	0.994956	4	1.49559
GGT2	2	1.33057					5	1.44257
GIPC1	3	1.39512	2	0.948823	5	1.39959	3	1.31889
GLB1	7	1.32228	4	1.17364	14	2.67968	11	2.60875
GLG1	30	1.95545	54	1.75322	39	1.07422	45	0.987239
GLRX3			3	0.880303	11	1.25053	6	1.33679
GLT8D1	5	1.85468	4	1.91165	6	1.31472	7	1.48876
GMPS					2	1.52721	5	1.31569
GNA11	28	0.896364	18	0.901819	47	1.23899	15	1.2236
GNA13	35	0.893076	32	0.923841	43	1.29636	24	1.23919
GNAI1	44	0.931136	26	0.914823	30	1.28614	12	1.20287
GNAI2	46	0.967709	38	0.894122	33	1.27657	19	1.33246
GNAI3	157	0.902029	105	0.885517	128	1.26324	74	1.23829
GNAO1			2	0.95455	4	1.47656	3	1.51148
GNAQ	53	0.931738	24	0.882417	23	1.22522	29	1.19682
GNAS	90	0.952017	76	0.907454	7	1.58066	41	1.28834
GNB1	86	0.905334	120	0.809438	81	1.23243	86	1.24775
GNB2	74	0.947373	49	0.882216	39	1.26362	44	1.31598
GNB2L1	90	0.708291	85	0.738022	76	0.712597	60	0.716313
GNB4	60	1.00008	54	0.952173	105	1.31909	31	1.30525
GNE	2	0.849716			2	1.16601	4	1.04365
GNG12	16	0.897433	26	0.890949	35	1.31035	43	1.31344
GNG5					5	1.64344	6	1.45897
GNL1	15	0.78957	11	0.834447	24	0.863749	18	0.844821
GNPDA1			4	0.587826	4	0.774687	2	0.819237
GNPNAT1	5	0.854144	10	0.851919	3	1.03368	5	0.886672
GNS	22	2.2221	14	2.2353	31	2.31842	19	2.43235
GOLGA7	13	0.931581	5	0.870611	10	1.48653	11	1.26278
GOLIM4			3	1.37733	11	1.05084	12	0.984279
GOLM1	3	2.41381	9	1.94035	6	1.45411	10	1.33388
GOLPH3	2	1.36081	15	1.47928	13	2.08279	4	2.31204
GOSR1	8	1.3884	8	1.48727	4	1.2528	1	1.32544
GOT1	3	0.848975	4	0.888315
GPC1	11	1.08073	2	0.818939	9	1.26282	10	1.30294
GPI	18	0.819284					10	0.848357
GPR107	8	1.53869			5	1.05777	12	0.999915
GPR126	1	0.910599	4	0.876796			2	1.18307
GPR64	14	1.22483	9	1.04709	10	1.43018	8	1.32569
GPRC5A	9	0.909636	9	0.881861	17	1.025	26	1.08284
GPRIN1	2	1.25296	8	0.909398	3	1.10464	5	1.24786
GPS1	9	1.05695	9	0.974774	11	1.06528	12	1.10772
GRB2	8	1.00489	7	0.832325	5	1.55743	5	1.40787
GRK5	9	1.00293	3	0.894511	2	1.22922	7	1.37736
GRN	1	1.64625			2	2.49439	4	2.25392
GRTP1	5	1.0224	3	1.05933	2	1.57621	2	1.56604
GRWD1	3	0.818666	6	0.757908	6	1.06611	5	1.14877
GSK3B			7	0.869989			2	1.40256
GTF2B					5	1.50741	5	1.47628
GTPBP1	6	0.752234	5	0.661447	2	0.919593	4	0.933671
GTSE1	1	1.34925			9	1.54354	7	1.42354
GYS1	359	1.07138	430	1.08614	751	0.819234	804	0.858164
H2AFX	8	0.43791	6	0.575888	6	0.824161
hCG_1784554	4	0.705657	10	0.710562	20	0.784512	12	0.750588
HDLBP	22	0.807388	50	0.754622	23	0.793	25	0.875472
HEATR2	2	1.03857			14	0.960389	24	0.980127
HEATR3	5	0.717577	9	0.641098	2	0.694062	2	0.695199
HEATR5B	28	8.67321	46	12.1144	89	1.31559	56	1.32569
HEXA	5	1.53381	5	1.12601	2	1.23801	6	1.99555
HEXB	22	1.53991	21	1.61284	14	2.05597	12	1.9568
HFE	5	2.83014	4	2.37396	2	0.99977
HGS	2	1.09421	2	1.08703	7	1.02792	6	1.00533
HINT3	5	1.77205	8	1.30745	3	1.18841	4	1.14589
HIP1	15	1.86193	18	1.54733	43	0.625029	41	0.62983
HIP1R	34	2.85515	43	2.49033	90	0.904016	102	0.88913
HIST1H2BN	3	0.398131	6	0.682775	4	0.734538
HLA-A	143	1.18883	110	1.12647	138	1.48094	111	1.49404
HLA-B			12	1.22639	12	1.5536	14	1.69294
HMGB1	6	0.886928			1	0.652248	1	0.875099
HMGB2	2	0.802185					6	0.782041
HMGB3			1	0.920235	4	0.665196
HNRNPC	9	0.689752	8	0.586568	24	1.18439	14	1.1137
HNRNPM					2	1.66756	3	1.43597
HNRNPR	5	0.849476	9	0.663167	9	1.19255	5	1.14634
HOMER3	4	1.05104	11	0.998793	6	0.889394	4	1.01181
HPCAL1	10	1.209	6	0.9974	6	1.38017	7	1.28979
HPD	7	0.924158	9	0.821198	3	1.21073	1	1.03453
HPS6	4	1.02139	3	1.0107
HS2ST1			4	1.68389	2	1.08841	3	1.04056
HSP90AA1	34	0.968516	42	0.964768	42	0.923451	33	0.922268
HSP90AB1	76	0.938193	110	0.922183	153	0.999003	143	1.00355
HSP90B1			2	0.735152	2	0.966683	2	1.01516
HSPA14	5	0.688862	5	0.600269			2	0.802171
HSPA1A	3	1.11977	52	1.15043	131	0.875084	113	0.891499
HSPA2					5	0.975804	5	1.04879
HSPA4	7	0.979691	19	0.898346	12	0.94362	19	0.908737
HSPA4L	4	1.05886	2	1.32525	10	1.01726	5	1.13295
HSPA5	12	0.946128	10	0.876679	26	0.87456	20	0.862557
HSPA8	134	1.04128	94	0.974616	219	0.925678	189	0.934981
HSPA9	3	1.54504			1	1.15731	1	1.39676
HSPB1	26	0.888416	21	0.873153	16	0.812035	20	0.822223
HSPD1	5	0.991499	3	0.928168	13	0.944602	11	0.944286
HSPH1	1	1.05133	12	0.954577	6	0.950209	12	1.0025
HTATIP2	21	1.4848	16	1.51306	22	1.175	17	1.07837
HTT	24	1.49162	23	1.42816	13	1.08954	31	1.06248
IARS	69	0.65641	162	0.626984	192	0.868812	165	0.88472
ICAM1	57	0.940658	31	0.879503	46	1.45192	50	1.37894
IDH1	1	1.0418	2	0.787464	5	0.981981	5	0.820853
IFITM3	13	0.845917	22	0.860083	13	1.00359	30	0.998873
IFNGR1	1	0.844817	2	0.718171	2	1.12735
IFRD2	2	0.616794	3	0.626447	2	0.734231
IGF1R	8	0.970275	19	0.812166	18	1.43148	22	1.26497
IGF2BP1	19	0.671382	4	0.785237	15	1.03165	13	1.01573
IGF2BP3	11	0.713949	13	0.655013	19	0.869392	15	0.911153
IGF2R	496	3.37419	331	2.86602	425	2.36093	380	2.26582
IGSF3	6	1.19353	5	1.45833	15	1.48112	3	1.3466
IGSF8	2	1.22592	2	1.30276	10	1.16938	3	1.13104
IKBKAP			5	0.793658	19	0.882812	14	0.855194
IL1RAP	2	0.721462	4	0.835178	8	0.757786	2	1.18713
IL6ST	4	1.13607	3	1.07238			5	1.12148
ILK	13	0.975636	15	0.81324	13	1.2686	6	1.17984
IMPAD1	1	2.02995	6	1.59967	5	1.33646	5	1.43762
IMPDH1	38	0.863825	13	0.83772	25	1.07051	17	0.987322
IMPDH2	107	0.871498	37	0.797149	115	1.12644	62	1.07623
INF2			2	1.04076			3	1.09216
INPP5A			6	1.15562	1	1.62343
INSR	2	0.989543	13	1.00106	7	1.47416	8	1.3922
IPO5	12	0.951087	47	0.866061	47	0.994441	53	1.01314
IPO7	3	0.952798	22	0.919297	23	0.999637	29	0.992747
IPO8			1	0.915587	4	1.10364	9	0.933621
IPO9			6	0.836739	11	0.962241	8	0.948848
IQGAP1	102	0.826265	118	0.749447	165	0.952703	122	0.952804
IRS2	2	1.12655					3	1.07481
ITCH	9	1.29359	21	1.10376	17	1.05265	19	1.00601
ITFG1	2	1.47229	4	1.47775	6	0.972982	5	0.910987
ITFG3	10	0.907468			10	1.39604	5	1.20936
ITGA1	12	0.756418	27	0.754345	19	1.26881	12	1.13867
ITGA2			12	0.732843	3	0.959835	11	1.14504
ITGA3	7	1.17435	2	1.09761	10	1.12881	8	1.18145
ITGA5	7	0.922986	7	0.889913	5	1.12667	7	1.04177
ITGA6			2	1.05786	2	1.22367	3	1.1358
ITGAV	61	0.921522	77	0.893782	77	1.05112	74	1.03314
ITGB1	42	0.72512	36	0.757734	50	1.10605	33	1.04733
ITGB5	26	0.898517	37	0.910493	31	1.08548	46	1.06103
ITSN1	12	1.08468	12	1.0738			8	0.894727
ITSN2	2	1.99515	8	1.56095	10	0.729971	3	0.699959
IVNS1ABP					27	0.867151	23	0.82145
JAK1	21	0.883697	47	0.850675	37	1.2466	56	1.25143
JTB	4	1.06929	2	1.15285
JUP	101	0.983094	81	0.952753	99	1.27075	86	1.24135
KARS	49	0.66126	53	0.628362	129	0.880346	90	0.875867
KCMF1	5	1.07501	6	1.08517	12	1.07013	3	0.99471
KCT2					5	1.13715	8	0.994398
KEAP1					9	0.629477	9	0.813396
KIAA0174	1	1.33645			3	1.19641	5	1.04962
KIAA0196			4	1.656			4	1.28927
KIAA0319L	1	5.81535	6	5.1705	10	0.85941	9	0.895644
KIAA0406	3	0.915775	9	0.90882	4	0.81994	9	0.937551
KIAA0528			6	0.749797	14	1.14221	3	1.17462
KIAA0664	11	0.792101	22	0.75079	14	0.848426	14	0.879524
KIAA0895	3	1.67795	2	1.66438	5	0.699863	5	0.754956
KIAA1012	24	1.32814	51	1.22344	36	0.946229	43	0.915495
KIAA1279			2	0.86597	1	1.03903	2	1.17443
KIAA1467	1	2.59381	4	2.11698	4	1.09625	7	1.04997
KIAA1609	5	0.86	4	0.885267	3	1.51458
KIAA2013	3	2.20039	1	2.54416	3	1.21498
KIF13A	5	3.34302	12	4.11338	22	0.991542	22	0.878518
KIF13B					2	0.781941	3	0.822484
KIF5B	39	0.998269	88	0.879609	68	0.808351	73	0.806985
KIRREL	3	1.26766	10	1.11197	9	1.43656	12	1.41545
KLC1	16	1.04586	9	0.927291	21	0.815307	18	0.844005
KLC2	5	1.14337			3	0.999971	5	1.12591
KLC4	8	1.16158	1	1.24059			3	0.953973
KLHL12	2	1.78336			3	0.543082	5	0.693888
KNTC1	1	0.782655	3	0.738453	7	0.861822	8	0.890874
KPNA1	1	0.875693					4	0.908489
KPNA2	7	0.861387	9	0.910279	14	1.14592	14	1.12814
KPNA6	6	0.953456	1	0.906054	5	0.978563	8	1.05356
KPNB1	14	0.926097	23	0.907303	29	0.952203	44	1.00903
KRAS	26	0.932092	11	0.91625	8	1.20479	11	1.13115
KRIT1			2	0.921215	3	1.09386	3	1.26148
L1CAM	74	0.997472	100	0.99592	108	1.38228	128	1.30918
LAMA1					20	1.16442	45	1.12082
LAMP1	20	1.29273	25	1.25258	31	0.966387	36	0.976841
LAMP2			11	1.29471	9	0.99972	9	0.946728
LANCL1	31	1.00106	13	0.91387	25	1.34605	5	1.42624
LANCL2			4	0.848316			1	1.46383
LAPTM4A	12	0.699426	5	0.787747	8	1.04763	6	1.07519
LARP1	13	0.77934	3	0.889203	4	0.866298
LARP7	5	1.19286	2	0.721479
LARS	96	0.651182	129	0.641661	180	0.831151	188	0.849377
LASP1	7	0.893534			5	1.35592	7	1.31596
LDHA	19	0.848769	25	0.783115	27	0.827052	15	0.846406
LDHB	20	0.769219	24	0.728816	29	0.852072	17	0.836404
LDLR	19	1.59111	23	1.62131	32	0.882903	36	0.90737
LDLRAP1	7	2.72061	9	1.94862	20	0.738989	13	0.795112
LEPROT			2	1.73656			16	1.15658
LEPROTL1			2	1.71846	4	0.915614	7	0.855121
LGALS1	36	0.89674	36	0.843087	32	1.25963	24	1.2127
LGALS3	18	0.955079	7	0.88566	17	1.23691
LGALS3BP	2	0.865304			2	1.29695	3	1.607
LGMN			1	2.68189	4	2.29426	3	2.12968
LGTN	5	0.815511	9	0.670357	10	0.949877	21	0.919854
LIMA1			4	0.794655	4	1.30492	10	1.25828
LIMS1	2	0.785636	7	0.751639	7	1.19386	5	1.15081
LIN7C	3	0.934209					2	1.19379
LLGL1	12	1.04062	22	1.03751	14	1.30977	15	1.27139
LLGL2	7	0.911929	20	0.900091	11	1.21842	20	1.22786
LMAN1					7	0.607459	5	0.594846
LMBRD1			6	1.78369	4	1.06033	6	0.971575
LMO7	3	0.975707					4	0.968748
LNPEP	11	3.17003	20	2.51057	13	1.23853	14	1.17144
LOH12CR1	9	1.27508	5	1.12757	2	1.09631	9	0.597336
LRBA	47	1.84297	2	1.85736	3	1.31877	19	1.26883
LRRC1	5	0.940645	3	0.757472	4	1.3734	5	1.18175
LRRC16A	13	1.10294	7	0.894401	2	0.334134	3	0.992789
LRRC40					9	1.19326	14	1.29503
LRRC47	27	0.714773	10	0.757612	23	0.759025	23	0.799621
LRRC57	27	0.926991	11	0.80235	13	1.25176	11	1.24615
LRRC68					2	1.66223	3	1.71658
LRRC8A	2	0.906288	6	0.842289	3	1.10918
LRRC8D			4	0.803712	4	1.00517	5	1.04999
LSR	7	0.897956	7	0.956354	3	1.60365	10	1.58055
LTV1	6	1.15979	5	0.673093	11	0.779721	15	0.824161
LYN	55	0.857295	49	0.811194	2	1.70492	33	1.27698
LYPD3	6	1.07252	4	1.07254	8	1.7813	8	1.61085
LYPLA1	2	0.886726	1	0.869966			2	1.31238
M6PR	84	2.88513	93	2.46772	132	2.05111	134	2.03102
M6PRBP1	8	1.06482	18	0.960276	11	1.00802	18	1.01141
MADD			4	0.866643	2	0.803805	3	1.16061
MAEA			2	0.821834	4	1.19679	2	1.12453
MAN2A1					5	1.47097	3	1.14465
MAP2K2	7	1.26982	7	0.957774	4	1.70119	6	1.5475
MAP4	137	0.663001	100	0.612394	75	0.93658	75	0.919769
MAP4K4	7	1.04029	13	0.863957	3	1.93293	6	1.67429
MAP7	7	0.945925	10	0.879774	21	1.06488	23	0.992451
MAPK1	9	0.927017	3	0.84032	4	1.09225	4	1.16471
MAPRE1	11	0.903013	7	0.861762	2	1.10169	1	1.03945
MARCKS	46	1.06277	47	0.947047	73	1.27625	86	1.22377
MARCKSL1	25	0.881639	10	0.86662	10	1.23177	10	1.13506
MARK2	7	1.03055	11	0.930873	12	1.28446
MARK3	2	1.17719	2	0.724833			2	1.3225
MARS	102	0.662185	69	0.630772	127	0.929933	111	0.952557
MAT2A					1	1.71429	4	1.19129
MATR3					4	1.342	6	1.49994
MBLAC2			8	1.1918	1	1.2459
MC1R			1	0.753507	4	0.786181	1	0.76184
MCAM	65	0.968374	106	0.863016	100	1.31489	89	1.27176
MCM3	9	0.854474	11	0.939434	17	1.13384	19	1.15859
MCM5	5	0.717849	8	0.93032	11	1.18888	16	1.18733
MCTS1	5	0.718878	5	0.631195			2	0.732751
MDH1	8	0.733252	4	0.839901	5	0.822237	5	0.843039
MET	13	0.894282	31	0.931361	44	1.24525	31	1.28475
METAP1	17	0.662411	14	0.751064	5	0.717352	7	0.694647
METAP2	5	0.814387	3	0.875663			5	0.935444
METTL13	4	0.957371	4	0.841556
MFI2	15	1.0197	25	1.02323	18	1.41087	17	1.45361
MFSD1	2	1.18114			4	1.14155	1	1.07799
MICA	9	0.908463	4	0.750524	1	1.32875	3	1.44308
MID1			3	0.560531			3	0.747747
MIF	5	0.887844	11	0.847311	3	0.996343	5	1.11467
MINK1	20	1.00138	11	0.983106	18	1.49275	15	1.38098
MLK4	3	1.89064	3	2.06159	2	0.919819
MLST8			2	0.89194			4	1.07367
MME	12	0.797557	35	0.661906	10	1.07451	17	0.982067
MMP15			7	1.09503	28	1.56415	17	1.66552
MMS19			5	1.11994	4	0.919932	8	1.00643
MON2	3	1.09113			10	0.88592	5	0.83857
MOV10			8	0.7239	4	0.80276	17	0.837937
MPP1					1	1.26554	4	1.23497
MPP6	9	0.794619	10	0.812758	6	1.22675	10	1.23006
MPP7	2	0.807014	5	0.895058	2	1.20963
MPZL1	31	0.779734	21	0.75831	37	1.22432	31	1.1492
MRC2	12	1.77543	11	1.65972
MSLN			1	0.741474	5	1.26913	3	1.2771
MSN	124	0.919003	237	0.883744	302	1.65571	243	1.60722
MST4	8	0.864107	10	0.824946	8	1.17011	12	1.2224
MTHFD1	206	0.735206	114	0.650415	74	0.574556	87	0.605612
MTMR6	13	1.29632	7	1.09192	26	0.795772	17	0.813074
MTMR9	5	1.13485	6	1.05598	15	0.706885	11	0.818604
MTSS1L	3	1.23543	6	1.16497	5	1.30121	4	1.14815
MUTED	17	0.961862	12	0.885362	3	0.786274	10	0.782303
MYH9	25	0.922253	62	0.870243	82	1.08259	57	1.09123
MYL12B	2	1.23672					4	1.49856
MYL6	8	0.800033	11	0.800281	12	0.99987	18	1.01261
MYO10			5	1.0119	20	1.17541	29	1.12282
MYO1B	29	0.901636	67	0.874697	60	1.41635	71	1.39989
MYO1C	65	0.875034	87	0.824957	1	1.59715	81	1.328
MYO1E	18	0.765441	43	0.789051	66	1.09032	55	1.09112
MYO5A	3	0.773478	19	0.719813	1	0.320232
MYOF	117	1.31175	145	1.20306	192	1.02507	210	1.01728
NACA	40	0.691798	31	0.656058	27	0.701988	27	0.738321
NAGPA			2	4.61616	3	1.25419	5	1.20182
NAMPT	5	0.744019	7	0.72042	8	1.12962	4	1.06656
NANS	5	0.695869	1	1.09091	3	1.14614
NAP1L1	3	0.846425	6	0.792816	10	0.884102	9	0.897898
NAP1L4	2	0.791949	8	0.720223	6	0.938121	8	0.86942
NAPA	26	1.85256	46	1.76063	52	1.17031	30	1.16858
NAPG	8	1.21632	6	1.30006	18	1.17548	7	1.18263
NARG1	98	0.770876	76	0.690203	67	0.695029	56	0.702617
NARG1L	5	0.759097	7	0.779265			2	1.40852
NARS	15	0.701657	14	0.686072	42	0.831324	32	0.805795
NAT12	3	0.811672	2	0.635893
NAT13	57	0.724651	34	0.711061	12	0.716742	28	0.69135
NAT5	8	0.755417	9	0.775271
NCAPD2	3	0.662252	4	0.742193	3	0.931321	9	0.905619
NCAPG	1	0.65563	10	0.664453	4	1.08897	8	0.963503
NCKAP1	16	0.944428	37	0.886412	33	1.36632	31	1.43877
NCL	4	0.902841	12	0.778251	7	0.99271	10	0.967796
NCOA4	4	0.978837	2	0.78304	7	0.775832	4	0.748596
NCSTN	8	1.28165	9	1.33857	15	1.00941	23	1.10121
NECAP1	7	1.68379	4	1.86695	16	0.702408	4	0.67047
NECAP2	2	1.40201	4	1.43783	4	0.669292	3	0.670728
NEDD1	4	1.12624	1	1.24155			2	0.690599
NEDD4	4	1.21172	17	1.06369	17	1.23868	20	1.36502
NEDD4L			1	1.12918	6	0.794927	3	0.793488
NEK9	6	1.12465	11	0.9354	2	0.675042	4	0.623485
NF1					5	0.949214	4	1.28392
NF2					3	1.25622	2	1.95085
NFKB2					3	1.38544	6	1.72072
NHP2L1			2	0.91886			4	1.14181
NHS	3	0.94625	5	0.92137	5	1.36551	5	1.44466
NMD3	2	0.893691			9	1.21881	3	1.15799
NME1			3	0.638237	3	0.745011	5	0.720446
NME1-NME2	34	0.761305	36	0.77921	20	0.871695	37	0.850896
NMT1	42	0.677239	28	0.642915	30	0.617991	32	0.652394
NOB1	17	0.885849	8	0.875652	11	0.890651	17	0.936271
NOSIP			5	0.742805	4	1.24517	4	1.38497
NOTCH2	15	1.02133	39	1.06354	37	1.37716	43	1.37328
NPC1	5	1.1508	14	1.19783	18	1.06122	10	1.13429
NPC2	2	1.35471	5	1.23033	2	1.68217	6	1.62723
NPEPL1	4	1.5093	2	1.54664	1	1.39192
NPEPPS			2	0.715694	4	0.97978	3	1.05364
NPR1	16	0.814498	33	0.807461	22	1.23822	15	1.32682
NPR3	12	1.2465	3	1.21155	8	1.29236	5	1.2578
NPTN	9	0.848258	1	0.901782	5	1.19248	5	1.22682
NQO1	1	0.791712			4	0.849076	4	0.781665
NQO2			3	1.00887			3	0.974717
NRAS	39	0.875253	22	0.776295	24	1.12737	16	1.13469
NSF	24	1.17107	26	1.02864	41	1.02391	36	0.984903
NSUN2			4	0.945061	1	0.415373	6	0.95926
NT5E			6	0.758826	10	1.36641	12	1.32695
NUDC	4	0.916979	2	0.969703	4	1.10861	5	1.0504
NUDT5			9	0.939353	14	0.358135	7	0.378184
NUMB	11	1.23246	12	1.06945	16	0.786935	18	0.745166
NUMBL			1	0.603407	4	1.09366	7	0.909376
NUP155					1	1.98266	12	1.47215
OASL	1	0.790003	4	0.713614			3	2.51955
OCRL	78	3.01489	94	2.80912	114	1.40514	126	1.40829
OLA1	4	0.920907	7	0.779025	6	1.00176	3	1.01499
OSBP	3	1.29397	6	1.12322	10	0.744066	21	0.750508
OSBPL10	5	1.09387					4	0.822523
OSBPL11					2	0.730363	4	0.9628
OSBPL8					2	2.27768	3	2.2092
OSBPL9	5	1.20926	4	1.23616	4	0.711589	7	0.727923
OTUD6B	5	0.870147	4	0.788285	4	0.937166	2	0.878883
Ov/Br septin	10	1.13609	6	0.997642	2	1.54597
OXSR1			4	1.1896	3	1.18657	5	1.32622
P4HB			5	0.875291	9	0.97235	3	0.94206
PA2G4	57	0.74818	38	0.710025	32	0.996393	10	1.00285
PAAF1	1	1.25128			4	0.920979	1	1.02146
PABPC4			6	0.79828			15	1.79649
PACS1			1	1.04171	7	1.00246	4	1.01629
PACSIN2	33	1.42948	10	1.14556	50	0.737841	28	0.746845
PACSIN3	31	1.16233	30	1.12154	14	1.15657	18	1.11497
PAFAH1B1			2	0.977846			3	0.862621
PALM	4	0.948078	5	0.96498	9	1.29994	22	1.28317
PARF			6	0.821711	11	0.691138	5	0.647261
PARK7	2	1.005	5	0.838574
PARP4					6	1.94644	8	2.02749
PARVA	10	0.916117	10	0.874779	10	1.24439	4	1.23041
PCBP1	11	1.09185	8	1.15509	19	1.53041	16	1.48151
PCDH17	10	1.03551	7	0.933886	3	1.19624	13	1.00262
PCDH7	34	1.03826	37	0.909297	23	1.62414	28	1.57238
PCNA	10	1.00162	10	0.973159	5	1.29286	5	1.32624
PCYT1A	4	2.5195	3	2.29359	16	1.01816	12	0.977701
PDAP1	28	0.679435	13	0.63577	9	0.736571	7	0.694785
PDCD10			3	0.963186			5	1.26765
PDCD4	13	0.758819	11	0.73393	24	0.823243	18	0.848213
PDCD6	30	0.995403	15	0.93036	31	1.32221	22	1.26084
PDE3A					3	0.620341	5	0.698044
PDE8A	2	0.905953	2	0.935613	1	1.23845	4	1.33325
PDHB	6	1.10739	4	0.954328	3	0.759622	4	0.885953
PDIA3	10	1.00365	5	0.880221	12	1.01631	14	0.928723
PDIA6	3	0.928863	6	1.05302	3	1.0031	3	0.970604
PEBP1	7	0.822765	13	0.776955	4	0.870745	8	0.92395
PEG10					1	0.723375	11	0.838641
PFKL	8	0.550409	8	0.696745	13	0.566779	15	0.60129
PFKM	15	0.587936	17	0.518027	12	0.701322	19	0.660341
PFKP	42	0.814367	41	0.779099	64	0.89917	62	0.888193
PFN1	12	0.800372	13	0.822194			12	1.03029
PGAM1	12	0.819578	11	0.75887	5	0.872559	4	0.867565
PGK1	33	0.852472	23	0.777525	29	0.889011	22	0.82733
PGM1			2	0.868565			8	0.914417
PGRMC2	9	1.12056	4	1.23909			4	1.01614
PHACTR4	1	0.743468	3	0.808373	3	1.13277	2	0.990988
PHGDH	107	0.90182	44	0.933701	56	0.942625	36	0.914417
PHKA1			4	0.892327	13	1.30726	7	1.19146
PHKA2	72	0.937529	42	0.930373	69	1.02786	41	1.05488
PHKB	29	0.963401	52	0.873884	71	1.01773	70	0.996084
PHKG2	31	1.01757	29	0.966313	35	1.10078	25	0.999129
PHLDA2	8	0.870124					4	1.43599
PHLDA3	3	0.772837					4	1.56815
PI4K2A	51	1.34629	26	1.23523	33	0.938665	26	0.952959
PI4K2B	3	3.20176	5	3.6719	10	1.3259	6	1.32248
PI4KA	7	0.879496	17	0.925101	6	1.17221	2	1.45279
PICALM	50	2.45843	33	1.97608	96	0.857822	61	0.872534
PIH1D1	3	0.830993			3	0.871695	2	1.0507
PIK3C2A	78	2.05343	84	1.89115	188	0.898806	107	0.88041
PIK3C2B	24	1.09837	40	0.995498	64	0.657931	62	0.673052
PIK3C3			2	1.0458			5	1.12741
PIK3R4	3	1.17518	4	1.20359	4	1.20051	5	1.19674
PIKFYVE	23	1.60262	21	1.38999	17	1.32578	15	1.4517
PIP4K2A	1	0.890482	2	0.898322	2	1.32031	1	1.5139
PIP4K2B	8	0.887	8	0.859061	9	1.52166
PIP4K2C	2	0.906983	6	0.875454	4	1.30489	9	1.3316
PIP5K1A	15	0.875103	8	1.00836	11	1.26452	13	1.36011
PKN2	38	0.972598	55	0.948399	58	0.991526	54	0.985736
PKP3	13	0.883532	11	0.869403	2	1.31892	7	1.41353
PLA2G4A	17	1.13914	14	0.963779	26	0.703761	14	0.668228
PLAUR	6	1.23368	6	1.31269			5	1.35403
PLBD2	4	1.91452			7	1.99627	7	2.50143
PLCB3	3	0.966255	14	0.970117	19	1.10951	9	1.14587
PLCD3	7	1.04765	11	0.99749	15	1.49813	9	1.35016
PLCL2	16	1.01619	15	0.95354	13	1.45683	5	1.66429
PLD1	13	1.39958	22	1.20194			7	1.08129
PLEKHF1	3	1.09268	4	1.10086	2	1.08424	2	1.36596
PLLP	7	1.19951			2	0.951961	1	0.903991
PLOD2	5	2.21333	4	1.92728	5	2.37856	12	2.17505
PLP2	14	1.4191	4	1.23187	8	0.953006	8	0.916551
PLS3	24	0.729971	11	0.765991	55	1.42453	33	1.41216
PLSCR1	11	1.09779	9	0.992015	18	1.1285	6	1.26513
PLSCR3	9	1.04183	6	0.921112	11	1.38586	8	1.23318
PLXNA1	28	0.915028					18	1.50023
PLXNA2			1	1.80899	12	1.33921	2	1.38871
PLXNB1			6	0.938951			3	1.48535
PLXNB2	107	0.990312	117	0.975295	108	1.30791	79	1.26515
PLXND1	24	1.06157	24	0.929624	28	1.29903	18	1.32436
PNO1	8	0.778753	3	0.686007	7	0.815785	8	0.809957
PODXL	9	0.858395	8	0.950015	14	1.14816	17	1.16895
POLE3	2	1.10337			2	1.57833	2	1.32363
POLR1C	2	0.908625	2	0.939756	2	1.12913	2	1.26506
POLR2A					5	1.12525	6	1.04954
POLR2B					12	1.03912	2	1.05145
POLR2E			3	0.696421	2	0.99822	2	1.12781
PON2	2	0.929163			1	0.960065	2	0.937476
PPA1	2	0.965691	6	0.920004	5	1.0579	3	0.968292
PPAP2C	1	1.03801			6	0.689785	14	1.15128
PPAT	16	1.11206	10	1.13354	14	0.326092	24	0.354705
PPFIA1	4	0.989735			2	1.46299	4	1.43591
PPFIBP1	11	0.947359	15	0.967236	14	1.05328	26	1.0739
PPGB	17	2.55567	15	2.23272	16	2.6192	10	2.38897
PPIA	75	0.918455	55	0.833707	38	1.06897	30	1.09281
PPIB	14	0.829713	8	0.733832	19	0.931655	14	0.852006
PPP1CA	6	1.09575	22	0.913565	50	1.14125	21	1.1499
PPP1CB	24	1.04817	2	1.21446	11	1.13311	4	1.19514
PPP1CC	2	0.78786	7	0.944695	6	1.24403	7	1.32451
PPP1R13L	1	1.50989			4	0.89727	10	0.967904
PPP1R3C	6	1.5358	9	1.49501	17	1.13999	9	1.09138
PPP1R3D	69	1.34121	32	1.29663	34	0.785789	29	0.788958
PPP2CA	1	1.071	13	0.913882	17	1.19037	1	1.07064
PPP2CB			1	0.823161	1	1.48934	12	1.18257
PPP2R1A	17	0.942613	16	0.960024	31	1.09173	23	1.15838
PPP2R1B	2	0.892018			2	1.18289	1	1.2069
PPP2R2A					5	1.11503	2	0.910927
PPP3CA			4	0.996825			8	1.22941
PPP5C			2	0.965504	1	1.23513	6	0.987811
PPP6C	3	0.898139	3	0.76214	6	0.949515	5	0.941591
PPT1	10	1.35513	7	1.47662	7	1.64705	4	1.5052
PRCP	3	1.65575	2	4.26484
PRDX1	84	0.697489	65	0.657172	36	1.09294	22	1.0795
PRDX2	14	0.839207	16	0.807302	8	0.916806	3	0.955016
PRDX4	3	1.0083					3	1.05855
PRDX6	20	0.912884	17	0.873234	13	0.921504	14	0.90398
PRKAA1	9	1.50191	6	1.42692	8	1.09592	11	1.02618
PRKAB2	3	1.32822	4	1.26181	2	1.03834	2	1.1319
PRKAG1			4	1.2887	11	1.02405	8	0.988327
PRKAR1A	4	0.934803	3	0.917093	2	1.11399	4	1.07307
PRKCD	2	2.03971	5	1.43777	2	0.719922	4	0.89109
PRKCI	3	1.04061	4	0.981478	5	1.02235	6	1.03862
PRKD3	1	1.23753	7	1.23799	6	0.930829	10	0.866307
PRKDC	66	0.803899	22	0.734815	33	0.865496	67	0.811338
PRMT1	2	0.822571	19	0.853467	9	1.31637	13	1.17994
PRMT5	7	0.798943	12	0.701164	26	0.812167	25	0.830444
PRNP	9	1.16637	19	1.08831	7	1.33405	14	1.438
PROCR	13	1.03678	13	1.01078	15	1.521	3	1.29572
PRPF8					19	1.21085	20	1.21571
PRPS1	14	0.637516	16	0.618787	47	0.79382	44	0.816168
PRPSAP1	10	0.652529	10	0.6401	50	0.819469	24	0.855414
PRPSAP2	5	0.639857	4	0.619312	37	0.803158	32	0.832422
PRRC1	5	1.31316	3	1.25054	8	0.720867	4	0.717769
PRSS21	4	0.835385	4	1.01947	2	2.11823	3	1.11786
PRSS8	3	0.954267	7	0.95973			2	1.54456
PSAP	15	2.2359	14	1.56418	26	1.96987	15	1.80665
PSEN1	5	1.12941	3	1.08121	3	1.04647	8	1.18983
PSMA1	81	0.793011	25	0.783171	74	0.783199	44	0.777952
PSMA2	54	0.82855	31	0.79739	15	0.756914	27	0.835634
PSMA3	25	0.828446	24	0.781933	45	0.802986	25	0.788478
PSMA4	42	0.790333	36	0.764398	43	0.772688	35	0.760233
PSMA5	40	0.813357	48	0.726458	36	0.73424	36	0.775132
PSMA6	50	0.841147	64	0.808324	75	0.796916	51	0.793533
PSMA7	31	0.79928	48	0.759948	40	0.743678	47	0.789261
PSMB1	33	0.842956	48	0.82777	21	0.761612	37	0.80638
PSMB2	60	0.853967	31	0.805533	31	0.797648	32	0.816254
PSMB3	24	0.739203	31	0.727848	18	0.744298	24	0.76592
PSMB4	36	0.814688	37	0.722667	30	0.758929	40	0.749237
PSMB5	51	0.813078	62	0.827551	59	0.805275	39	0.801133
PSMB6	21	0.826853	14	0.84018	13	0.803352	10	0.817045
PSMB7	14	0.815059	6	0.850917	21	0.806012	27	0.811941
PSMC1	64	0.873844	41	0.81844	91	0.832676	57	0.818106
PSMC2	80	0.855678	56	0.836867	82	0.815774	85	0.827996
PSMC3	69	0.835301	61	0.816155	87	0.801159	97	0.832402
PSMC4	44	0.838336	47	0.80576	49	0.800998	62	0.834259
PSMC5	96	0.875508	57	0.780328	125	0.843016	47	0.831373
PSMC6	59	0.898358	47	0.840255	76	0.843265	42	0.877967
PSMD1	58	0.81543	129	0.76117	134	0.77963	205	0.806426
PSMD11	76	0.835965	44	0.752973	80	0.78768	62	0.796534
PSMD12	28	0.82503	70	0.797526	95	0.800688	100	0.825757
PSMD13	67	0.86038	4	0.856154	81	0.788624	49	0.800472
PSMD14	36	0.791656	27	0.732892	45	0.795381	31	0.792247
PSMD2	64	0.840837	78	0.830382	165	0.826242	113	0.839597
PSMD3	67	0.859007	31	0.834532	115	0.837181	76	0.825786
PSMD4	40	0.858617	40	0.767681	47	0.816864	58	0.839678
PSMD5	4	0.979315	5	0.943259	16	1.06142	12	1.01299
PSMD6	41	0.894125	61	0.841007	87	0.829504	77	0.900418
PSMD7	37	0.80949	22	0.772594	57	0.811572	33	0.821171
PSMD8	25	0.789871	7	0.794146	28	0.826265	15	0.85577
PSME1	23	0.914409	17	0.762299	24	0.783076	25	0.772512
PSME2	13	0.797125	8	0.77702	15	0.851794	21	0.807954
PSME3	2	1.00404	1	0.983488	8	1.50061	6	1.5615
PSME4	13	1.03092	18	0.803065	35	0.905287	21	0.940527
PSMG1	4	0.918467	3	0.888843	7	0.868723	2	0.867307
PTBP1	3	1.00259	3	0.97696	2	2.53386
PTGES3	11	1.0322	5	0.969488	4	1.0195	5	0.986014
PTGFRN	34	0.980155	47	0.953084	72	1.24253	73	1.20318
PTMA	6	0.766069	3	0.851247			6	0.902591
PTP4A1	44	1.08859	33	1.03615	12	1.22688	14	1.14149
PTP4A2	11	1.11509	2	1.16384	2	1.22427	4	1.22755
PTPN11	11	0.739219	7	0.743409	19	1.19058	13	1.26116
PTPN23	10	2.62882	12	2.26158	19	1.27261	10	1.21963
PTPN9	44	2.37205	13	2.07682	36	1.52845	22	1.41886
PTPRA	2	0.921689			6	1.5188
PTPRF	28	1.05108	47	1.00568	44	1.32834	41	1.33218
PTPRJ	3	1.47187	10	1.66387	22	1.35783	31	1.35358
PTPRS	12	1.0559	10	1.05299	11	1.43336	11	1.43038
PTRF			7	0.891323	6	0.963061	9	0.947228
PTTG1IP	12	0.790559	16	0.827572	15	0.857171	21	0.858491
PUM1	4	1.64661	2	1.71608	8	0.917733	2	0.956191
PVR	21	0.909074	10	0.858512	19	1.34935	17	1.31285
PVRL2	19	0.978692	9	0.969374	17	1.44074	10	1.45974
PYGB	303	1.14278	351	1.13687	286	0.91917	264	0.92918
PYGL	182	1.20302	165	1.17647	192	0.866348	165	0.862163
QARS	43	0.659548	37	0.649131	116	1.01276	94	0.973699
QSOX2			5	1.11847	9	1.21594	9	1.21609
RAB10	19	1.12385	23	1.02498	17	1.05981	18	1.06304
RAB11B	31	1.61328	30	1.40726	24	0.839741	38	0.88319
RAB11FIP5	2	1.53189	3	1.32579			2	0.880077
RAB12	3	1.48464	8	1.47885	11	1.17514	7	1.11953
RAB13	57	1.09555	34	1.07915	15	1.42419	18	1.37872
RAB14	43	2.48556	70	1.99604	53	1.49963	48	1.47212
RAB18	5	1.15821	15	0.914606	10	1.01985	10	0.939201
RAB1A	107	1.15012	89	1.09928	62	1.14779	84	1.10124
RAB1B	42	1.25476	31	1.12259	31	1.20593	23	1.22939
RAB20	8	1.08349	10	0.939528	7	1.28223	13	1.26552
RAB21	14	1.21684	20	1.01246	10	1.09918	19	1.25267
RAB23	21	0.936415	33	0.8462	23	1.35672	23	1.20422
RAB27B					1	1.02512	5	1.01127
RAB2A	35	1.32023	34	1.09785	24	1.19386	20	1.21358
RAB2B	2	1.2843	4	1.38199			4	1.4469
RAB30	3	1.37152	3	1.47908	2	1.53413	4	1.33584
RAB31	12	1.12149	12	1.05562	5	1.15361	3	0.932774
RAB32	7	1.20187	18	1.05073	10	1.15367	5	1.22324
RAB34	17	1.12299	24	0.923971	25	1.23018	20	1.28303
RAB35	34	0.917246	16	0.854498	11	1.09884	20	1.05868
RAB3GAP1			6	1.00159	31	0.812123	17	0.771497
RAB3GAP2	3	1.08634	4	0.842558	23	0.807403	17	0.766718
RAB43	4	1.57544	6	1.22595	2	1.16376	2	1.29635
RAB4A	16	4.08696	45	3.58623	24	0.998337	25	1.02453
RAB4B	5	4.48255	9	4.03616	4	0.965203	7	1.03363
RAB5A	11	1.54533	14	1.31413	5	1.05442	10	1.01239
RAB5B	14	1.14767	25	1.10647	10	1.04368	13	0.961873
RAB5C	63	1.38854	54	1.20677	39	1.03481	44	1.0087
RAB6A	8	2.13982	11	2.00596	7	1.08952	12	1.05636
RAB7A	55	1.04318	61	1.0202	44	1.07714	52	1.10152
RAB7L1	2	0.886976	2	1.04844	1	0.988449	10	1.18453
RAB8A	36	0.940899	21	0.891468	13	1.07517	14	1.01804
RAB8B	9	1.12603	5	1.08189	2	1.35657	4	1.14939
RAB9A	12	1.33073	16	1.18	10	1.15057	16	1.12847
RABAC1	6	2.50976	1	1.53074	2	1.19612	4	1.28979
RABEP1					12	3.94182	12	4.15434
RABGAP1			1	1.58106	6	1.45143	4	1.50294
RABGEF1	3	2.85922	5	2.24929	15	1.41906	21	1.38615
RAC1	115	0.845356	41	0.849203	47	1.16087	38	1.1583
RAD23B	4	1.01775	6	0.930873	11	1.48443	5	1.50342
RALA	30	0.914371	10	0.803094	12	1.13834	9	1.15117
RALB	12	0.887499	19	0.842159	17	1.15061	13	1.13468
RALY	4	0.59992					5	0.772034
RAN	11	0.842302	12	0.797129	12	1.09607	4	1.08079
RANBP1					2	1.09655	4	1.14036
RANBP10	4	1.18698			1	1.32657	3	1.02669
RANBP9			4	0.91565	8	1.38557	7	1.20103
RAP1A	14	0.803733	12	0.797062	7	1.20082	33	1.20742
RAP1B	64	0.945345	55	0.882275	47	1.21906	14	1.0807
RAP2B	12	0.848508	17	0.839291	7	1.26106	10	1.21772
RAP2C	23	0.792651	42	0.841534	15	1.27418	16	1.23647
RAPH1	11	1.01024	12	0.808195	12	1.35271	8	1.2803
RARS	91	0.601118	39	0.582672	149	0.902314	128	0.905091
RASA2			4	0.952518			3	1.35937
RASA3			3	1.00442			3	1.76837
RBBP7	3	1.03296	2	1.10725	5	1.19252
RBMX					2	1.30914	4	1.3214
RBX1	2	0.887178	6	0.775947	3	1.07937	8	1.00916
RCN1					2	0.497758	6	0.592879
RDH14			2	1.54512	1	1.24914	2	1.1463
RDX	62	0.942949	48	0.909637	59	1.40084	39	1.33162
RECK	3	1.01443	6	0.821475	4	1.07122	7	1.21525
REEP5	4	0.944697			6	1.13713	5	1.1485
REEP6	4	1.06944			2	1.12794	2	1.56594
REPS1	4	1.14914	5	1.18263	7	0.713548	10	0.792831
RFC2	2	0.77049	4	0.861378	3	1.16542	4	1.21362
RFC3	3	0.815029			4	1.2257	4	1.20528
RFC4	1	0.978707			5	1.14258	6	1.13199
RHEB	6	0.942814	4	0.91082	8	1.30475	11	1.26903
RHOA	66	1.03689	29	0.937412	26	1.19041	22	1.08856
RHOB	35	0.998871	9	0.862519	12	1.19789	15	1.10169
RHOC	4	0.928264	2	0.915536	9	0.974328	3	0.93607
RHOF	31	1.02829	10	1.07714	4	1.57571	13	1.70753
RHOG	49	0.936296	29	0.871384	19	1.05633	40	1.0803
RICTOR	2	0.971599	5	1.10524	9	1.00186	7	1.0033
RIOK1	1	0.625474	4	0.688434	5	0.906795	6	0.89217
RIOK2	1	0.777218	6	0.738585	13	0.797478	15	0.847843
RNF160	13	0.73777	28	0.702121	51	0.889381	31	0.895472
RNH1	2	2.12628	2	1.00918	3	1.01043	3	1.21806
ROBO1	12	0.951484	18	0.793304	12	1.34762	12	1.34727
ROCK1			1	0.885231	5	1.06647	1	0.914884
ROCK2	11	1.35093	10	1.38638	25	0.942061	32	0.911402
ROR1	3	2.75422	2	2.30824	3	1.4127	1	1.50985
ROR2	7	1.08436	22	0.974183	17	1.29791	17	1.20266
RP2	13	0.924235	8	0.870588	13	1.3433	5	1.19811
RPA1	3	0.580566	1	1.04775	3	0.96136
RPAP3	3	0.955713	7	0.779912	9	0.871112	7	0.776018
RPL10	107	0.82256	7	0.727953	2	0.859879	25	0.777969
RPL10A	108	0.688125	45	0.697898	20	0.810935	20	0.807013
RPL11	96	0.727885	4	0.741699	3	1.01513	21	0.736013
RPL12	80	0.717779	35	0.660822	32	0.752236	30	0.756557
RPL13	123	0.765963	40	0.72449	54	0.789071	40	0.816616
RPL13A	107	0.708078	23	0.719341	39	0.765761	26	0.754695
RPL14	72	0.745108	22	0.635893	28	0.771444	21	0.744412
RPL15	64	0.778634	27	0.714854	12	0.776929	9	0.790948
RPL17	86	0.714974	50	0.666236	13	0.791627	17	0.733196
RPL18	91	0.753338	27	0.686602	20	0.764051	30	0.821981
RPL18A	101	0.753578	30	0.661035	21	0.763049	24	0.773511
RPL19	67	0.774717	26	0.752052	12	0.778505	25	0.811395
RPL21	94	0.685788	49	0.636754	38	0.752926	29	0.73551
RPL22	55	0.725429	12	0.731303	8	0.763895	12	0.773537
RPL23	69	0.702602	45	0.663361	30	0.74067	32	0.767198
RPL23A	89	0.70211	29	0.623656	36	0.73291	28	0.743486
RPL24	73	0.704905	27	0.636016	31	0.715997	22	0.735487
RPL26	104	0.727509	15	0.724633	23	0.768208	18	0.800747
RPL27	54	0.745586	22	0.747982	21	0.804485	20	0.7817
RPL27A	54	0.786195	12	0.75067	13	0.815207	20	0.816063
RPL28	92	0.736514	28	0.67709	28	0.788448	32	0.786588
RPL29	52	0.739401	5	0.650029	10	0.764617	13	0.852837
RPL3	162	0.707677	78	0.676401	78	0.73274	48	0.758666
RPL30	53	0.73649	32	0.712285	33	0.764393	28	0.79598
RPL32	74	0.705409	35	0.656123	27	0.756321	18	0.752729
RPL34	71	0.717305	5	0.6853	16	0.746683	20	0.765971
RPL35A	22	0.744438			33	0.812927	28	0.801794
RPL36	47	0.821866	24	0.726915	22	0.773607	23	0.76423
RPL36A			2	0.697233	12	0.766899	13	0.796443
RPL36AL	27	0.780957	4	0.723279	2	0.812541
RPL37A	31	0.671376	10	0.649388	5	0.706526	3	0.730821
RPL38	12	0.767099	8	0.698506	9	0.783927	4	0.722903
RPL4	201	0.734937	108	0.727921	92	0.747317	75	0.755641
RPL5	191	0.75001	89	0.740656	95	0.7584	77	0.768462
RPL6	122	0.741396	64	0.708602	63	0.755291	45	0.764154
RPL7	121	0.729866	53	0.683229
RPL7A	141	0.711318	64	0.681199	65	0.740368	67	0.767097
RPL7P23					48	0.745419	35	0.76479
RPL8	106	0.763535	24	0.671218	27	0.779559	11	0.74992
RPL9	46	0.70696	33	0.636016	20	0.713752	19	0.736152
RPLP0	85	0.662497	76	0.645248	71	0.711488	57	0.712032
RPLP1	12	0.6632	8	0.635217	6	0.72306	3	0.68883
RPLP2	38	0.667808	22	0.688261	18	0.786212	20	0.770121
RPN1			1	0.997929	2	0.972729	2	1.05126
RPS10	78	0.756859	24	0.774404	24	0.799394	18	0.886088
RPS11	122	0.717709	32	0.711084	31	0.733934	28	0.738243
RPS12	36	0.698666	30	0.647025	31	0.696031	18	0.691419
RPS13	79	0.696726	28	0.687269	19	0.72918	22	0.766399
RPS14	73	0.798346	40	0.753214	21	0.821538	40	0.80242
RPS15	35	0.665205	22	0.622712	28	0.718807	7	0.762247
RPS15A	42	0.713034	27	0.743712	29	0.732794	20	0.73079
RPS16	126	0.743293	35	0.744671	39	0.767223	39	0.790626
RPS17	86	0.678662	33	0.63768	31	0.687836	19	0.697209
RPS18	134	0.740782	47	0.715702	44	0.783988	61	0.75851
RPS19	109	0.723353	23	0.678683	28	0.715355	40	0.760879
RPS2	88	0.690766	41	0.61325	43	0.668657	33	0.701532
RPS20	57	0.737663	8	0.664943	20	0.802179	29	0.777735
RPS21	12	0.745645	23	0.738353	6	0.82799	16	0.828124
RPS23	61	0.691315	13	0.700134	18	0.689809	11	0.788318
RPS24	45	0.680279	19	0.626149	19	0.677562	15	0.716071
RPS25	63	0.696403	17	0.635279	18	0.69898	23	0.730096
RPS26	24	0.74956	9	0.700536	10	0.671371	12	0.837085
RPS27A	189	0.909974	85	0.796338	141	1.01074	136	1.00599
RPS27L	11	0.715569	19	0.64141			25	0.696792
RPS28	4	0.826358	6	0.717583	8	0.798435	15	0.785519
RPS29	3	0.83322			3	0.675925	9	0.79284
RPS3	139	0.723014	91	0.692754	99	0.712885	90	0.7319
RPS3A	148	0.7484	86	0.725217	70	0.723751	69	0.747811
RPS4X	108	0.746073	55	0.700037	56	0.739299	54	0.745499
RPS5	89	0.743777	30	0.643041	31	0.719801	29	0.78782
RPS6	105	0.742634	40	0.652868	28	0.740203	23	0.718661
RPS6KA1			3	0.909976	2	1.04158	7	0.959129
RPS7	90	0.680622	18	0.681354	22	0.789873	11	0.754508
RPS8	120	0.763579	57	0.714823	39	0.762485	41	0.764422
RPS9	76	0.734391	66	0.699672	23	0.738587	31	0.751363
RPSA	85	0.722596	74	0.682315	68	0.731478	61	0.744737
RPTOR			5	1.11167			7	0.995531
RRAS	15	1.12494	14	1.01082	18	1.44792	7	1.43458
RRAS2	42	1.01703	13	0.952822	7	1.51423	19	1.33554
RRM1	29	1.03948	55	0.905991	76	1.55768	65	1.51239
RRM2	1	1.25315	2	1.07071	4	1.63041	2	1.65896
RSPRY1	5	0.914851	2	0.824275			3	1.28103
RSU1	18	0.782665	10	0.845504	11	1.13696	10	1.1517
RTCD1	2	0.804182	4	0.965009	8	1.00381
RTN3	4	0.735125	3	0.729131
RTN4	7	0.783665	8	0.788833	3	1.97	4	1.81035
RTN4RL2	9	1.02165	3	1.043	6	1.6099	8	1.48696
RUFY1	30	1.55003	22	1.43843	18	0.992775	23	0.978152
RUSC1	39	1.09595	23	1.03907	31	0.931292	28	0.894452
RUSC2	1	2.00536	5	1.72517	17	1.44279	17	1.32043
RUVBL1	38	0.902176	36	0.816409	51	0.821493	38	0.862185
RUVBL2	41	0.921483	45	0.823645	58	0.825342	51	0.872033
S100A11	3	0.726408	3	0.801109	11	1.20326	7	1.03289
SAPS1			4	0.800807	2	1.02431	6	0.963529
SBDS	7	0.771522	3	0.766884	14	1.02915	7	0.96946
SCAMP1	19	1.58199	24	1.457	26	0.816541	16	0.819112
SCAMP2	10	1.88552	6	1.62668	9	1.03612	10	0.97202
SCAMP3	114	1.48954	125	1.37557	112	0.965079	112	0.978139
SCAMP4	14	1.4672	6	1.46852	5	0.956859	6	0.875911
SCARB1	14	0.936442	17	0.844407	32	1.22307	34	1.20343
SCARB2	10	1.2664	10	1.17249	10	0.976138	16	1.02085
SCFD1					1	1.2079	5	1.07997
SCRIB	49	1.00432	53	0.967734	46	1.34966	34	1.3791
SCYL2	88	3.18712	62	2.6359	159	0.984953	135	0.993988
SDC1					3	1.46924	3	1.4131
SDC2	1	0.814117			4	1.36619	11	1.58842
SDC4	3	0.966241			2	1.5896	2	1.54136
SDCBP	26	1.00077	4	0.982959	4	0.963324	37	0.960895
SDCCAG1	5	0.694796	6	0.635095	11	0.85114	10	0.842237
SEC13	39	0.970531	36	0.940885	40	0.87548	38	0.899445
SEC16A	25	1.38572	16	1.26608	32	1.35657	34	1.31782
SEC22B	7	0.825565	8	0.822543	12	0.856827	19	0.869312
SEC23A	37	1.47794	19	1.36754	39	0.832769	37	0.820535
SEC23B	5	1.26897	7	1.04074	11	0.994457	15	1.05665
SEC23IP	8	1.01152	14	1.04246	29	0.909081	33	0.934557
SEC24B	6	0.96385	4	0.958318	4	0.898698	9	0.934182
SEC24C	16	1.43224	54	1.38656	66	0.926394	48	0.934644
SEC24D	1	1.00839	5	0.989687	10	0.620868	14	0.636017
SEC31A	134	0.997352	114	0.968717	125	0.895325	142	0.880221
SEPT2	10	0.994043	11	0.976496	6	1.16069	5	1.23831
SEPT7	8	1.048	5	0.977265	1	1.42369
SERBP1	118	0.73717	44	0.708465	54	0.766801	44	0.75472
SERINC1	26	1.35388	16	1.34344	23	1.09506	42	1.06056
SERINC3	3	1.38532	5	1.33307	7	1.08899	4	1.06416
SERPINB1	4	0.995224	2	0.893515	2	0.823741
SERPINH1	11	0.831577	9	0.727172	26	0.667524	12	0.682245
SETD3	4	0.735435	6	0.732011	4	0.819828	3	0.955681
SF3B3			3	0.887763	4	1.33876
SFN	2	0.909224	1	0.9134	1	1.34702	6	1.35784
SFRS3	5	0.935304					5	1.47218
SFT2D3	5	2.3364	4	2.02754			4	1.58059
SH3BP4			3	1.13506	8	1.13636	12	1.13744
SH3GL1			5	1.0979	10	0.800174	8	0.730066
SH3GL2	1	1.18496	4	0.961244	7	0.757978	5	0.705958
SH3GLB1	33	1.06499	24	0.924334	42	0.770372	31	0.785017
SH3GLB2	4	1.12162	4	1.21153	6	0.784399	5	0.823317
SH3PXD2B			1	0.89766	1	2.21762	3	1.58406
SHC1			4	0.752619			8	1.14956
SHMT1			2	0.629926	2	1.21752	3	1.03778
SHOC2	2	1.5921	2	0.74216	1	2.92784	1	2.86059
SIP1	7	0.735312	4	0.635586
SKIV2L2					1	0.951265	5	1.16993
SKP1			3	0.88671	3	1.09257	5	1.10722
SLC12A2	4	0.725429	18	0.802722	10	0.987569	16	1.03267
SLC12A4	21	1.73106	23	1.42918	42	0.953841	35	0.912866
SLC12A6			3	1.82091	4	0.860497	8	0.820901
SLC16A1	58	0.749756	58	0.796107	73	1.1188	69	1.08817
SLC16A3	95	0.821979	71	0.810215	95	1.17525	86	1.16471
SLC19A1					5	1.14478	7	1.04665
SLC1A3	5	0.981492	1	0.964118	3	0.865084	1	0.891806
SLC1A4	3	0.980126	10	0.921602	10	1.08593	8	1.09936
SLC1A5	79	0.804465	81	0.870059	79	1.07216	93	1.09242
SLC26A2	7	0.950078	5	0.801382			2	1.59563
SLC27A2					6	1.27731	3	1.40687
SLC29A1	24	0.90738			31	1.24256	22	1.06718
SLC29A2	1	1.05676	6	0.708854	1	0.964395	5	0.988271
SLC2A1	29	1.22949	11	1.18891	23	1.24228	15	1.28856
SLC2A3	42	0.820421			44	1.08234	33	1.01978
SLC30A1	35	0.761253	35	0.75681	39	1.077	39	1.057
SLC31A1	3	0.87025			4	1.2015
SLC35A2	6	1.78125			3	1.74955
SLC35B2	44	2.35484	8	2.16477	27	1.43829	15	1.45017
SLC35F2			2	0.954799	2	0.818528	4	0.895242
SLC38A1	34	1.53281	22	1.38931	52	1.12264	46	1.13665
SLC38A2	77	1.11271	96	1.06462	84	1.05859	78	1.05814
SLC39A1	4	0.977378			2	1.1215	2	1.04603
SLC39A10			5	0.883543	13	1.34164	13	1.24782
SLC39A14	14	1.23322	17	1.13771	9	1.06125	10	1.05666
SLC3A2	336	0.830722	10	0.888807	455	0.965514	468	0.984667
SLC43A3	35	0.836853	5	0.944057	14	1.13018	10	1.14617
SLC44A1	3	0.818646					3	0.856157
SLC44A2	22	0.932106	14	0.920828	21	1.44558	25	1.45128
SLC4A7			10	0.815225			5	0.856682
SLC5A6	2	0.701872			3	0.909384	6	0.981902
SLC7A1	9	1.40818			10	1.23383	17	1.18507
SLC7A5	119	0.907891	88	0.865082	164	1.00741	122	0.997604
SLC9A3R1	12	1.0814	9	1.09026	15	1.2013	12	1.34442
SLC9A3R2	9	1.14349	3	0.837421
SLCO4A1			5	1.06557			8	0.956217
SLK	11	0.984922	17	0.89434	4	1.00519	5	0.998644
SMAD1	2	1.06384					3	1.10638
SMAD2					6	1.05642	6	0.944835
SMC2			5	0.658665	5	0.883294
SMC4					2	0.889038	4	0.931407
SMN1	13	0.838994	6	0.630409			2	0.749125
SNAP23	45	0.946655	47	0.860364	11	1.17318	25	1.17781
SNAP25	4	1.14799	8	1.09472			5	1.48314
SNAP29	15	1.79453	11	1.75724	15	1.31172	10	1.30335
SNAP47			3	1.30421	2	1.3771
SNAPIN	31	0.95563	18	0.897978	13	0.788749	26	0.833841
SNF8			3	0.815508	1	1.45644	3	1.16213
SNRNP200					7	1.22874	4	1.23527
SNRPD2	2	0.930194	3	0.69282	1	1.27791	2	1.09247
SNRPD3	4	0.661987			5	1.02338	2	1.13273
SNTB2	6	0.89898	4	0.852295	8	1.42392	1	1.9323
SNX17			6	0.875733	5	1.21641	5	1.14155
SNX2	67	1.52843	48	1.41004	80	0.849329	83	0.869431
SNX27	3	1.38904	3	1.2404			5	0.848954
SNX3	18	1.83337	9	1.75033	15	0.934752	12	0.94935
SNX30	9	1.94414	11	1.87686	6	0.887391
SNX4	19	1.93104	14	1.86844	16	0.827464	8	0.865439
SNX5	26	1.61904	32	1.43379	30	1.01404	26	1.0204
SNX6	31	1.52723	29	1.42158	43	0.826094	42	0.831066
SNX9	10	1.39651	15	1.15019	10	0.796301	17	0.761508
SORT1	7	3.46983	10	3.15992	13	2.05795	17	1.92465
SPAG9			4	1.0264			3	1.03459
SPATA5	14	0.765662	2	0.781543	21	0.708952	24	0.743217
SPATA5L1	20	0.786158	19	0.707132	17	0.805882	13	0.777848
SPECC1					2	1.21061	4	1.20343
SPG20	1	1.28234	10	0.917003	14	0.804021	18	0.81965
SPG21	5	1.3522	8	1.40943	8	1.1561	9	1.15429
SPNS1	7	1.36476	4	1.39184	2	1.20408
SPTAN1			5	0.967549	4	1.34917	6	1.38712
SPTBN1	5	1.15122	6	0.986748	4	1.40524	8	1.84288
SQSTM1	22	0.830399	19	0.705116	45	1.0398	43	0.990483
SRC	2	1.09135	3	0.955867			2	1.44999
SRGAP1	2	0.912632	3	0.959674	4	1.0642	7	1.11254
SRGAP2	10	1.00524	21	0.987074	28	1.10098	21	1.04108
SRP14	14	0.990787	5	0.998777	3	0.939136	4	0.862546
SRP9	1	1.01056			2	0.961499	4	0.921685
SRPK1	5	0.811861	8	0.761276	4	1.19155	5	1.0753
ST13	6	0.98941	3	0.875256	11	0.888365	10	0.90617
ST3GAL4	2	1.4851	2	1.66851	3	1.18238	5	1.31267
STAM					5	0.901716	3	0.962826
STAMBP	5	2.17388	1	2.43809	3	1.35304	2	1.37989
STAMBPL1	26	3.13062	16	2.94756	41	1.29518	32	1.29318
STAT3	1	0.936018	5	0.906778	7	1.29777	7	1.24555
STBD1	5	1.22153	2	1.21605	3	0.855921	8	1.06374
STIP1	27	1.02662	11	0.967037	49	0.933499	27	0.965565
STK10	14	1.08177	17	1.06428	18	1.12045	11	1.16277
STK24	3	0.717274	3	1.0183			7	1.49939
STK38					4	1.62216	2	1.35011
STMN1	6	0.88463					4	1.37658
STOM	77	0.890135	60	0.839419	70	1.33156	72	1.31556
STON2			4	1.45494	9	0.699217	5	0.690122
STRAP	10	0.734432	12	0.76306	11	0.859583	8	0.82779
STUB1	11	1.18261	6	1.14452	10	1.0736	6	1.12758
STX10	21	3.2275	6	2.84483	8	1.06643	15	1.10947
STX11	3	0.864152	2	0.958988	4	1.45383
STX12	17	2.33426	11	1.96586	25	1.1131	10	1.11242
STX16	7	3.25143	2	2.87554	22	0.9318	14	0.939491
STX3			4	0.728775	7	1.22582	6	1.16105
STX4	5	0.856054	12	0.799639	12	1.18676	8	1.20763
STX6	11	2.71816	29	2.6012	33	1.10697	22	1.07945
STX7	37	1.86839	12	1.66712	22	1.12982	22	1.1217
STX8	14	3.01503	22	2.46726	15	1.35347	10	1.17206
STXBP1	19	1.0219	5	0.938656	15	1.21948	12	1.16067
STXBP2	13	0.876504	5	0.813371	12	1.40921	12	1.26701
STXBP3	27	0.747285	14	0.717826	28	1.00517	27	1.0552
SUB1	7	0.909074	5	0.778389	7	1.03692	13	0.9325
SURF4			1	0.749396	18	0.680922	9	0.72171
SWAP70			10	0.892654			15	1.12487
SYAP1	1	1.49834	6	1.31951	1	1.14223	2	1.4113
SYNCRIP	21	0.821632	28	0.709076	29	0.915586	23	0.987643
SYNGR2	32	1.1923	20	1.14614	29	0.78767	30	0.791082
SYNGR3	9	1.6143			6	1.00196	8	0.963436
SYNJ1	9	1.45508	13	1.32774	17	0.749102	14	0.722097
SYPL1	19	1.17032	28	1.05196	68	0.753495	58	0.773905
TAGLN2	19	0.928603	12	0.856076	16	1.1587	16	1.16696
TALDO1	1	0.791088					5	0.988215
TAOK1	11	0.962603	13	0.958416	22	1.35986	17	1.19324
TAOK3	8	0.94525	30	0.933634	19	1.34182	33	1.22279
TARS	19	0.845313	18	0.804243	30	0.788188	23	0.744959
TBC1D10B	12	1.04831	23	0.978704	12	1.32802	8	1.40174
TBC1D2					3	0.820794	7	1.25204
TBC1D23	2	1.1988	4	1.40258	6	1.12043	13	1.05264
TBC1D4	13	1.9363	16	1.67178	15	1.07418	17	1.11173
TBC1D5	6	1.8376	2	1.63615	3	0.950073	5	1.03729
TCEA1	5	0.960286			1	1.41237
TECPR1			2	1.56247	1	0.727833	2	0.805525
TELO2			2	0.969603	4	0.998237	7	0.83255
TFCP2			5	0.559292	2	0.510184	9	0.528612
TFPI	6	0.95574	6	0.899132			1	1.50378
TFRC	169	1.95915	187	1.77627	306	0.85749	268	0.880232
TGFBR3			6	1.10667	4	1.53449	9	1.33538
TGOLN2	4	1.8888	13	1.71559	19	0.90036	30	0.862419
TKT	16	0.768568	9	0.823418	19	0.916034	17	0.991339
TLN1	124	1.03265	168	0.946067	116	1.24673	145	1.22891
TLN2	4	0.821662	1	1.13787	1	2.17154	2	1.60666
TM4SF1	11	0.898748	18	0.97211	13	1.46346	15	1.30119
TM9SF2	22	1.6751	52	1.4755	43	1.28581	43	1.26005
TM9SF3					2	1.12862	4	1.1143
TM9SF4	3	1.01328	5	1.28337			8	1.05213
TMEM106B	10	1.48238	9	1.40989	16	1.52791	22	1.54317
TMEM109	3	0.918034					2	0.953791
TMEM165	3	1.21387	5	1.19894	3	0.936448	5	0.951598
TMEM179B	7	1.54688	10	1.31277	3	1.0638	7	1.02953
TMEM192	5	1.18002	5	1.29642	5	1.05876	9	1.07575
TMEM2					5	1.32725	5	1.43505
TMEM206	4	1.65733	1	1.65163			2	1.49051
TMEM30A	11	1.58433	3	1.10147	5	1.02543	9	1.05079
TMEM33					2	1.03939	3	0.969406
TMEM50A			2	1.88779	3	1.13754	10	1.081
TMEM55B	8	1.1549	5	1.21704	4	0.990575	1	0.817896
TMEM63B	3	2.70826	9	2.90538			3	1.13141
TMEM87A			19	1.26823	13	0.818797	15	0.842206
TMEM9B	4	1.85562	1	1.60282	2	1.30104
TNFAIP2	2	1.14052	1	0.978704	7	1.88048	2	1.65484
TNFAIP8	13	0.949369	6	1.0175	2	2.12718	5	1.86804
TNFRSF10A			4	1.02506			4	1.17201
TNFSF9	2	1.08748	3	1.08612	3	1.44269	5	1.38327
TNK2	12	3.05636	10	2.42855	23	1.15623	12	1.23606
TNKS1BP1	1	1.29303			2	0.915096	15	1.06369
TNPO1			7	0.916633	6	1.20413	8	0.95559
TNPO3					3	0.935673	5	0.843435
TNRC6A					3	0.88537	3	0.994809
TNS3			7	1.01652	2	1.17793	6	1.28687
TOLLIP	3	1.77562	4	1.93555	13	1.06304	6	1.11859
TOM1L1			5	1.59385	5	0.956981	7	0.894132
TOM1L2	5	1.86976	2	1.78931	7	1.26693	6	1.29781
TPBG	8	1.25066	6	1.64059	7	1.27159	7	1.18769
TPCN1	5	1.61359					1	1.78881
TPD52			36	1.1091	26	1.11911	19	1.07694
TPD52L1	18	1.04777	22	1.14387	8	0.974169	9	0.979838
TPD52L2	94	1.08059	78	1.02984	74	1.01048	73	0.971764
TPI1	27	0.815631	27	0.812376	18	0.874228	28	0.838631
TPM3	1	0.831692	2	1.12978	3	1.24473	11	1.24839
TPP1	2	1.6105	6	2.28348	5	1.88107	8	2.8383
TPP2	465	0.790324	436	0.748918	498	0.749093	510	0.759919
TPRG1L					9	0.99525	4	1.06991
TPT1			5	0.70486			3	1.2233
TRAPPC1	13	1.3707	4	1.28621	3	0.963045	2	0.962204
TRAPPC10	5	1.62074	3	1.55777			1	0.919455
TRAPPC3	21	1.27476	11	1.18471	12	0.977908	12	0.940514
TRAPPC4	11	1.29846	15	1.29703	8	0.892297	7	0.928723
TRAPPC5	12	1.27633	10	1.37061	5	0.967105	5	1.01026
TRAPPC6B	12	1.35444	3	1.22133	3	0.95451
TRAPPC9			8	1.37756			2	1.17126
TRDN	2	1.94946			7	0.682163
TRIM25	5	0.666819	5	0.762229	2	0.882084	3	0.808263
TRIM27	5	1.08043	3	1.06098	3	1.17373	2	1.15721
TRIM28	2	1.01616			4	2.10913	8	1.84031
TRIM47	46	2.17932	34	1.97708	59	0.993995	55	0.99082
TRIP10	44	1.21892	3	1.18144	3	0.834428	54	0.811338
TRIP13					8	1.14328	5	1.14766
TRIP6	6	1.13033	2	1.2313	3	1.36417	5	1.77776
TRM1L			3	0.97234			2	1.32861
TSG101	4	1.01703	4	0.891891	4	1.04854	6	1.06922
TSN			6	1.0543	6	0.605683	10	0.709165
TSNAX	1	1.11471	4	1.04502	7	0.725136	5	0.679857
TSPAN13	13	3.60056	3	3.76305	16	0.959066	19	1.08394
TSPAN14					2	1.14214	4	1.25857
TSPAN31	3	2.88349					5	1.15637
TSR1	6	0.940685	7	0.972872	23	0.881214	27	0.912473
TTC15	22	1.3912	26	1.24774	30	0.90459	21	0.924915
TTMP	2	1.08769	2	0.979681	2	1.69129	1	1.46909
TTYH3	4	1.09919	3	1.1186	6	1.05053	6	1.29803
TUBA1C	113	1.00761			147	1.03329	86	1.04448
TUBA4A	41	1.0271	15	0.95401	32	1.04602	25	1.04277
TUBB	176	0.981914	20	0.948754	195	1.00654	29	1.00447
TUBB2C	23	0.907741	79	0.96508	34	0.997555	105	1.00483
TUBG1					4	1.4405	4	1.47119
TWF1	2	1.04108			4	0.91525	6	0.898151
TXNIP	24	1.19297	15	1.13071	3	0.782278	7	0.906934
TXNL1	24	0.969679	18	0.963384	50	0.850656	35	0.85156
TXNRD1	6	0.826224	2	0.943259	3	1.22952	4	1.24466
TYMS					8	1.27053	5	1.20944
UBA1	8	0.896582	11	0.951981	14	0.996211	15	1.04537
UBE2D3	5	0.861421					4	1.0284
UBE2M	5	0.820573	5	0.811955	4	1.22327	3	1.16067
UBE2NL	11	0.864987	3	0.886101	4	1.26032	4	1.13952
UBE3A			3	0.847519	7	1.08634	8	1.03312
UBE3C			8	0.952477	19	0.880372	25	0.933546
UBL4A	3	0.865994			2	1.17093	4	1.29757
UBQLN1	8	1.02226	8	0.853998	9	1.31075	11	1.16786
UBQLN2	4	0.947387	1	0.697883			2	1.09255
UBR4	9	0.95147	3	0.740973	6	1.09229	29	1.03455
UBXN6	2	1.09266	2	1.04218	2	0.957272	3	1.1752
UCHL5	28	0.902115	30	0.795375	48	0.83408	43	0.801877
UGDH			3	0.9354			2	0.830671
UGP2	114	0.918709	53	0.917272	2	0.698564	44	0.62802
UHRF1BP1			1	1.49149	9	1.10541	15	1.0141
ULBP2	2	1.21416	1	1.355	2	1.77229
UNC45A			2	0.694663	7	0.970019	11	1.02274
UPF1			2	0.824264	3	1.05917	1	2.03392
USP14	29	0.922613	34	0.89907	47	0.796947	57	0.824676
USP15			6	0.872505	6	1.35341	10	1.69462
USP16	2	0.789796	7	0.769594	3	0.615153	6	0.64274
USP24	11	1.14588	15	1.10912	24	1.03597	32	1.10308
USP43	2	1.40014	7	1.08813	14	0.708784	6	0.724184
USP7	11	0.892547	10	0.827832	16	1.03331	14	0.96182
USP9X	8	0.899053	16	0.837144	41	1.11961	39	1.0428
VAC14	46	0.987227	74	0.945876	46	1.10183	47	1.1243
VAMP2	8	1.97169	8	1.78055	7	1.07002	4	1.04244
VAMP3	42	1.86314	34	1.72721	32	1.05219	47	0.994908
VAMP4	9	3.1781	4	3.08567	5	1.07611	8	1.10206
VAMP7	15	1.27929	25	1.05088	14	0.851782	14	0.828909
VAMP8	20	1.49412	13	1.33917	24	0.995466	32	0.907228
VANGL1	7	0.83016	9	0.903205	13	1.10758	14	1.20184
VAPB			3	1.02064			3	0.878143
VARS	35	0.750282	31	0.740389	42	0.777979	27	0.789002
VASN	9	1.19065	17	1.14636	13	1.62647	14	1.55712
VASP	7	1.09086	3	1.31917	7	1.61769
VAT1	118	1.35627	59	1.35802	65	1.08214	44	1.03731
VAV2					2	1.57717	3	1.24993
VCL	2	0.984688	14	0.78533	12	1.04089	17	0.932426
VCP	50	0.840453	40	0.838649	66	0.903757	51	0.938772
VCPIP1	1	0.69203			2	0.726746	3	0.844474
VDAC1	4	1.29028	3	1.13971	9	0.840731	7	0.881375
VDAC2	2	1.2099	1	1.26254	12	0.850922	2	0.846345
VLDLR	13	2.79655	26	2.31506	23	0.766919	15	0.77013
VPS13C	26	1.37794	13	1.18784	20	1.09058	47	1.10565
VPS26A	41	1.90961	28	1.74921	35	1.04518	28	1.0603
VPS26B	7	1.94562	9	1.94557	5	1.1314	9	1.07636
VPS28	2	1.04717	3	0.969231	4	1.2254	5	1.08258
VPS29	20	1.75785	12	1.57882	5	1.08575	15	0.981681
VPS33B	17	2.09487	10	1.87003	14	1.46028	14	1.35042
VPS35	110	1.83903	79	1.72346	111	1.06152	93	1.05501
VPS37B	1	0.687047	4	0.732386	10	0.918451	3	0.848553
VPS45	24	2.96668	10	2.88626	41	0.91235	21	0.884732
VPS4A	5	1.16587	2	1.40411			5	1.02919
VTA1	4	0.98972	4	1.01311	3	1.02979	2	0.926287
VTI1A	8	3.35215	8	2.72544	5	1.30912	6	1.17648
VTI1B	11	3.49658	24	2.50932	23	1.45911	16	1.41319
WASF1			7	1.01745	2	1.45337
WASF2	6	1.00945	9	0.976873	10	1.59544	10	1.51676
WDFY1	20	1.66328	29	1.53559	24	0.782574	22	0.772136
WDR1	4	0.887011	2	0.757193	10	0.98211	7	1.03922
WDR26			2	1.03389	5	1.27611
WDR44	2	1.67739	5	1.387	7	0.648897	5	0.682911
WDR68	2	1.1196	2	0.835655			2	1.11904
WDR77	3	0.76284	3	0.734159	5	0.917339	5	0.816787
WNK1	3	1.16826					10	1.12889
WWP2	1	1.36654	4	0.826563	5	1.18857	7	1.19357
XPO1			1	0.939192	13	1.06077	15	1.10307
XRCC5	6	0.655435	3	0.729576	3	0.632455	7	0.639975
XRCC6	4	0.715716	2	0.588246	4	0.735955	2	0.691214
YA61	20	2.40766	17	2.13824	50	0.607015	39	0.655758
YBX1	60	0.733691	32	0.694627	30	0.662238	34	0.658661
YES1	30	0.796291	31	0.895302	22	1.3297	19	1.38185
YIF1B			1	1.06971	2	0.874879	2	0.867393
YIPF2			4	2.0311	4	1.06958	4	0.989866
YIPF6	2	1.98042	8	2.45767	4	1.02545	11	1.09749
YTHDF2	2	0.771136			3	1.06782	1	0.980608
YWHAB	15	1.02562	27	0.958988	24	0.960774	21	0.91779
YWHAE	53	0.970432	60	1.00642	72	0.958406	80	0.98175
YWHAG	56	0.974358	16	0.90151	27	0.889949	15	0.87864
YWHAH	13	1.08415	23	0.980396	20	0.95945	10	0.886245
YWHAQ	31	1.0595	22	0.948672	18	0.97474	24	0.961582
YWHAZ	86	0.974559	52	0.870415	57	0.983045	33	0.936246
ZC3HAV1	27	0.744454	12	0.73357	28	1.35848	27	1.30963
ZDHHC5	19	0.951402	9	0.943543	10	1.48046	12	1.35227
ZW10			2	0.859678	3	0.84707	4	1.00828
ZYX	10	0.974258					4	1.29129
ZZEF1					2	0.841819	11	0.897978

## Sheet: Averages MASTER
Gene Names	AP-1 Ave	GGA Ave
AFTPH*	16.3117	1.48583
HEATR5B	10.3938	1.32064
AP1S3	9.52853	1.0951
AP1GBP1*	9.29296	1.45053
DSP	7.98038	0.914049
CPD	7.38521	0.914175
FKBP1A	6.87975	12.1041
AP1S1	6.41202	1.09675
AP1G1	6.16521	1.02313
AP1M1	5.99209	0.9878
AP1S2	5.82603	0.959034
GGA2*	5.639	14.751
KIAA0319L**	5.49292	0.877527
AP1B1	5.11901	0.923662
C4orf16*	5.10002	1.38831
NAGPA**	4.61616	1.22801
RAB4B	4.25936	0.999415
FAM84B*	4.08644	0.812571
RAB4A	3.8366	1.01143
KIF13A**	3.7282	0.93503
TSPAN13*	3.68181	1.0215
CLINT1	3.62646	1.25426
ATP7A*	3.58059	1.00009
PI4K2B**	3.43683	1.32419
SORT1*	3.31487	1.9913
CLLD6	3.30385	1.17723
VAMP4*	3.13188	1.08909
IGF2R	3.1201	2.31338
STX16*	3.06349	0.935645
FURIN**	3.04628	0.729778
STAMBPL1*	3.03909	1.29418
VTI1A	3.0388	1.2428
STX10*	3.03617	1.08795
VTI1B*	3.00295	1.43615
CLTB	2.96871	1.12795
FAM18B*	2.96175
PRCP**	2.9603
CLTA	2.95976	1.12256
CLTCL1	2.94307	1.07794
C10orf88*	2.9314	1.14861
VPS45	2.92647	0.898541
OCRL*	2.912	1.40672
SCYL2	2.91151	0.989471
ATP7B**	2.89747
TSPAN31**	2.88349	1.15637
DNASE2*	2.87779	2.55353
LNPEP**	2.8403	1.20498
CLTC	2.83469	1.09637
TMEM63B**	2.80682	1.13141
TNK2*	2.74246	1.19615
STX8	2.74115	1.26277
C20orf30**	2.71104	0.999765
LGMN**	2.68189	2.21197
GAK	2.67802	0.965852
M6PR	2.67642	2.04107
HIP1R	2.67274	0.896573
STX6	2.65968	1.09321
HFE*	2.60205	0.99977
VLDLR*	2.55581	0.768524
RABGEF1*	2.55425	1.40261
ARF1	2.54651	1.09531
ROR1**	2.53123	1.46127
DNAJC6	2.49207	1.10347
PTPN23*	2.4452	1.24612
PCYT1A	2.40655	0.997932
PPGB*	2.3942	2.50409
KIAA2013**	2.37228	1.21498
ATP6V0A2**	2.35748	0.980323
KIAA1467**	2.3554	1.07311
CTSZ*	2.35461	2.66479
LDLRAP1*	2.33462	0.76705
AP2B1	2.32443	0.676498
STAMBP*	2.30599	1.36647
C14orf133	2.28356	1.53695
YA61	2.27295	0.631387
derp12	2.26092	0.635851
SLC35B2**	2.2598	1.44423
RAB14	2.2408	1.48587
GNS*	2.2287	2.37539
PTPN9	2.22443	1.47366
YIPF6*	2.21905	1.06147
DNAJB14**	2.21902	0.7361
PICALM	2.21725	0.865178
DEN4C	2.21398	1.43728
ARFGEF2**	2.1827	1.50635
SFT2D3**	2.18197	1.58059
GOLM1**	2.17708	1.394
STX12	2.15006	1.11276
ECE1**	2.13135	1.70732
TRIM47*	2.0782	0.992407
RAB6A	2.07289	1.07294
PLOD2*	2.0703	2.27681
EFNB1**	2.04751	1.38207
YIPF2**	2.0311	1.02972
RABAC1	2.02025	1.24296
AGFG1*	2.01713	0.846889
VPS33B	1.98245	1.40535
MLK4*	1.97611	0.919819
PIK3C2A	1.97229	0.889608
TRDN	1.94946	0.682163
TPP1*	1.94699	2.35969
VPS26B	1.9456	1.10388
ARF5	1.94158	1.16237
PLBD2*	1.91452	2.24885
F8A1	1.91286	1.19113
SNX30	1.9105	0.887391
PSAP	1.90004	1.88826
SNX4	1.89974	0.846451
B4GALT1	1.89144	1.46585
TMEM50A	1.88779	1.10927
DNAJB6	1.88746	1.5192
GLT8D1	1.88317	1.40174
VAMP2	1.87612	1.05623
TFRC	1.86771	0.868861
RUSC2	1.86527	1.38161
TOLLIP	1.85559	1.09082
GLG1	1.85433	1.03073
BAG5	1.85072	1.53851
LRBA	1.85016	1.2938
TOM1L2	1.82954	1.28237
VPS26A	1.82941	1.05274
SLC12A6	1.82091	0.840699
IMPAD1	1.81481	1.38704
PLXNA2	1.80899	1.36396
NAPA	1.80659	1.16945
TBC1D4	1.80404	1.09296
TGOLN2	1.8022	0.881389
ARRB2	1.79847	0.936668
VAMP3	1.79517	1.02355
SNX3	1.79185	0.942051
LMBRD1	1.78369	1.01595
KLHL12	1.78336	0.618485
SLC35A2	1.78125	1.74955
VPS35	1.78124	1.05826
ITSN2	1.77805	0.714965
SNAP29	1.77588	1.30754
NECAP1	1.77537	0.686439
STX7	1.76776	1.12576
SCAMP2	1.7561	1.00407
GALNT7	1.74545	0.605301
PRKCD	1.73874	0.805506
TBC1D5	1.73687	0.993682
LEPROT	1.73656	1.15658
TMEM9B	1.72922	1.30104
LEPROTL1	1.71846	0.885367
MRC2	1.71757
ATP2C1	1.7169	1.06836
DAB2	1.7101	0.611282
ARHGAP1	1.7094	1.19436
GALNT2	1.70893	1.10182
HIP1	1.70463	0.62743
HS2ST1	1.68389	1.06449
PUM1	1.68135	0.936962
FAM3C	1.68107	1.28236
CLCN3	1.67378	1.24029
KIAA0895	1.67116	0.727409
VPS29	1.66833	1.03372
CLU	1.65646	1.30992
KIAA0196	1.656	1.28927
TMEM206	1.65448	1.49051
GRN*	1.64625	2.37415
AMPD2	1.64582	1.32928
ACP2	1.61476	1.11767
SYNGR3	1.6143	0.982699
TPCN1	1.61359	1.78881
LDLR	1.60621	0.895136
GAA**	1.6015	1.95417
WDFY1	1.59944	0.777355
TOM1L1	1.59385	0.925557
TRAPPC10	1.58926	0.919455
DNM2	1.58163	0.830761
RABGAP1	1.58106	1.47718
SLC12A4	1.58012	0.933353
ST3GAL4	1.57681	1.24752
HEXB*	1.57637	2.00639
TM9SF2	1.5753	1.27293
GAPVD1	1.57457	0.742122
ARFGEF1	1.57295	1.60864
PTPRJ	1.56787	1.3557
RNH1	1.56773	1.11425
AAK1	1.56722	0.690251
TECPR1	1.56247	0.766679
ANKRD27	1.55963	0.991916
RDH14	1.54512	1.19772
HSPA9	1.54504	1.27703
ARFGAP1	1.54266	1.7752
HINT3	1.53975	1.16715
GPR107	1.53869	1.02884
WDR44	1.5322	0.665904
NPEPL1	1.52797	1.39192
SNX5	1.52641	1.01722
SCAMP1	1.51949	0.817827
FAM21A	1.5189	1.12833
PPP1R3C	1.5154	1.11568
RAB11B	1.51027	0.861465
PPP1R13L	1.50989	0.932587
HTATIP2	1.49893	1.12668
PIKFYVE	1.4963	1.38874
RUFY1	1.49423	0.985464
UHRF1BP1	1.49149	1.05975
BST2	1.48196	1.16978
RAB12	1.48174	1.14733
ITFG1	1.47502	0.941984
SNX6	1.47441	0.82858
CTSC*	1.46983	2.36385
SNX2	1.46923	0.85938
GDAP2	1.46884	1.25219
SCAMP4	1.46786	0.916385
ABL2	1.46616	0.966067
BACE2	1.46531	1.13079
PRKAA1	1.46441	1.06105
SLC38A1	1.46106	1.12964
HTT	1.45989	1.07601
STON2	1.45494	0.69467
CD320	1.44871	1.27139
TMEM106B	1.44613	1.53554
TPBG	1.44563	1.22964
C5orf32	1.44363	1.20018
GOSR1	1.43783	1.28912
SCAMP3	1.43256	0.971609
AP2M1	1.43199	0.629939
ARF4	1.43002	1.1421
TMEM179B	1.42983	1.04667
RAB5A	1.42973	1.0334
RAB11FIP5	1.42884	0.880077
EPN2	1.42797	0.707384
RAB30	1.4253	1.43499
SEC23A	1.42274	0.826652
GOLPH3	1.42004	2.19742
NECAP2	1.41992	0.67001
VAMP8	1.41664	0.951347
PPT1	1.41588	1.57613
AP2A2	1.41264	0.605397
DEN4A	1.41172	1.05289
SEC24C	1.4094	0.930519
SYAP1	1.40893	1.27677
SLC7A1	1.40818	1.20945
RAB43	1.4007	1.23005
SYNJ1	1.39141	0.7356
BMP2K	1.38194	0.748506
SPG21	1.38081	1.15519
SPNS1	1.3783	1.20408
TRAPPC9	1.37756	1.17126
GOLIM4	1.37733	1.01756
ARAF	1.37371	1.82953
ARL8A	1.37358	1.0401
ROCK2	1.36866	0.926732
ARL8B	1.36471	0.99326
SERINC3	1.35919	1.07657
VAT1	1.35715	1.05972
GTSE1	1.34925	1.48354
SERINC1	1.34866	1.07781
ARFIP2	1.34746	0.89698
TMEM30A	1.3429	1.03811
BAG3	1.34101	0.920569
C7orf59	1.34075	1.05025
ASAH1*	1.33874	2.51841
KIAA0174	1.33645	1.12302
RAB2B	1.33315	1.4469
GGT2	1.33057	1.44257
HEXA	1.32991	1.61678
FNBP1L	1.32964	1.0915
TRAPPC1	1.32845	0.962625
ATP11C	1.32646	1.04995
IGSF3	1.32593	1.41386
SEC16A	1.3259	1.33719
PLP2	1.32549	0.934778
TRAPPC5	1.32347	0.988682
FMNL1	1.31962	0.832364
TTC15	1.31947	0.914753
PPP1R3D	1.31892	0.787373
AP2S1	1.31816	0.665484
SNX27	1.31472	0.848954
AP2A1	1.31189	0.618951
NCSTN	1.31011	1.05531
SNAP47	1.30421	1.3771
PLD1	1.30076	1.08129
TBC1D23	1.30069	1.08654
TRAPPC4	1.29775	0.91051
RAB5C	1.29766	1.02175
GARS	1.29698	0.87596
ABCC5	1.29643	1.07161
PRKAB2	1.29502	1.08512
ATP6V1H	1.29499	1.07167
LAMP2	1.29471	0.973224
TNKS1BP1	1.29303	0.989392
NPC2	1.29252	1.6547
PI4K2A	1.29076	0.945812
CC2D1A	1.28968	1.11868
PRKAG1	1.2887	1.00619
TRAPPC6B	1.28788	0.95451
PACSIN2	1.28752	0.742343
VPS4A	1.28499	1.02919
ULBP2	1.28458	1.77229
ATP6V1G1	1.28429	0.914358
VPS13C	1.28289	1.09811
PRRC1	1.28185	0.719318
KIAA1012	1.27579	0.930862
C7orf50	1.27546	1.13746
SNX9	1.27335	0.778905
PLAUR	1.27319	1.35403
LAMP1	1.27266	0.971614
FCHO2	1.26848	0.462891
TMEM87A	1.26823	0.830501
IGSF8	1.26434	1.15021
CD70	1.2619	1.23327
CDCA3	1.26075	1.50066
AIFM2	1.26006	1.42829
NAPG	1.25819	1.17906
MYOF	1.25741	1.02117
ARFIP1	1.25672	1.08591
RAB9A	1.25536	1.13952
DNAJC13	1.25176	0.91249
PAAF1	1.25128	0.971219
ATP6V1B2	1.2487	0.953622
GLB1*	1.24796	2.64422
USP43	1.24413	0.716484
EPN1	1.24279	0.792802
TMEM192	1.23822	1.06725
PRKD3	1.23776	0.898568
ATP6V0D1	1.23765	0.907015
ATP6V1A	1.2369	0.984788
MYL12B	1.23672	1.49856
ECEL1	1.23639	1.29003
VDAC2	1.23622	0.848633
FAM91A1	1.23349	1.18598
TRAPPC3	1.22974	0.959211
CNPY2	1.22933	0.885381
NPR3	1.22902	1.27508
HLA-B	1.22639	1.62327
DSC2	1.22468	1.36117
OSBPL9	1.22271	0.719756
SCARB2	1.21944	0.998493
STBD1	1.21879	0.959829
ATP11A	1.21877	1.16083
C11orf59	1.2177	0.962952
VDAC1	1.21499	0.861053
C4orf41	1.21413	0.941969
EPS15	1.21276	0.600624
CHMP4B	1.21172	1.13859
SLC2A1	1.2092	1.26542
RAB2A	1.20904	1.20372
OSBP	1.20859	0.747287
TMEM165	1.20641	0.944023
VASP	1.20501	1.61769
ATP13A3	1.20477	1.46084
ATL2	1.20427	0.881775
LOH12CR1	1.20133	0.846821
KLC4	1.20108	0.953973
ADAM15	1.20099	1.47739
MTSS1L	1.2002	1.22468
TRIP10	1.20018	0.822883
PLLP	1.19951	0.927976
ITCH	1.19867	1.02933
EPS15L1	1.19622	0.779237
MTMR6	1.19412	0.804423
HSPA4L	1.19205	1.07511
MBLAC2	1.1918	1.2459
KIRREL	1.18981	1.426
PYGL	1.18975	0.864256
OXSR1	1.1896	1.25639
PIK3R4	1.18939	1.19862
RAB1B	1.18868	1.21766
C17orf75	1.18815	1.18548
RANBP10	1.18698	1.17663
TMEM55B	1.18597	0.904235
FBXO2	1.1857	1.10769
SLC39A14	1.18547	1.05896
NEDD1	1.18389	0.690599
CDC42EP4	1.18377	0.319262
BRWD2	1.18304	1.14652
ATP6V0A1	1.18302	0.919769
MFSD1	1.18114	1.10977
TRIP6	1.18082	1.57097
PGRMC2	1.17983	1.01614
ACAP2	1.17688	0.925257
AXL	1.17457	1.36682
NPC1	1.17431	1.09775
GIPC1	1.17197	1.35924
EXOSC1	1.16981	1.20066
SYNGR2	1.16922	0.789376
VASN	1.1685	1.59179
WNK1	1.16826	1.12889
SHOC2	1.16713	2.89422
SH3GLB2	1.16657	0.803858
REPS1	1.16588	0.75319
VAMP7	1.16509	0.840345
CSPG4	1.16379	1.64129
COPG2	1.16367	0.904505
STUB1	1.16357	1.10059
RRM2	1.16193	1.64469
TXNIP	1.16184	0.844606
HLA-A	1.15765	1.48749
C1orf85	1.15747	0.999971
INPP5A	1.15562	1.62343
SEC23B	1.15486	1.02555
APG9L1	1.15449	0.902784
CCNB1	1.15114	0.508753
NUMB	1.15096	0.76605
TM9SF4	1.14833	1.05213
ANKFY1	1.14412	0.722383
KLC2	1.14337	1.06294
PACSIN3	1.14194	1.13577
EHBP1L1	1.14148	1.05474
PYGB	1.13982	0.924175
PTP4A2	1.13946	1.22591
C5orf44	1.13875	0.979566
ENG	1.1383	1.4045
NEDD4	1.13771	1.30185
ABI2	1.1373
ITGA3	1.13598	1.15513
GPR64	1.13596	1.37793
HSPA1A	1.1351	0.883291
SH3BP4	1.13506	1.1369
ATXN10	1.13448	1.46017
CDC42EP1	1.13296	1.03669
PPP1CB	1.13131	1.16412
NEDD4L	1.12918	0.794207
USP24	1.1275	1.06953
PRNP	1.12734	1.38603
RAB5B	1.12707	1.00278
IRS2	1.12655	1.07481
RAB32	1.1263	1.18846
RAB1A	1.1247	1.12452
CD151	1.12423	1.33135
PCBP1	1.12347	1.50596
PPAT	1.1228	0.340398
FRMD8	1.12196	1.50345
SNAP25	1.12136	1.48314
MMS19	1.11994	0.963183
QSOX2	1.11847	1.21602
DAGLB	1.11782	0.891388
ATP6V1E1	1.11727	1.16666
RAB21	1.11465	1.17592
MAP2K2	1.1138	1.62435
B2M	1.11277	1.33443
AGL	1.11204	0.743775
RPTOR	1.11167	0.995531
SYPL1	1.11114	0.7637
JTB	1.11107
TPD52	1.1091	1.09803
TTYH3	1.1089	1.17428
CHP	1.10818	1.21535
CAV2	1.10801	1.03471
TGFBR3	1.10667	1.43494
BAIAP2L1	1.10653	1.47087
AIP	1.10645	1.45196
PSEN1	1.10531	1.11815
ACADVL	1.10502	1.0812
IL6ST	1.10423	1.12148
RAB8B	1.10396	1.25298
POLE3	1.10337	1.45098
HPCAL1	1.1032	1.33498
ALPI	1.10211
FAM108B1	1.10209	0.918986
FER	1.10182	0.887033
CHMP5	1.1016	1.03449
NSF	1.09985	1.00441
SPG20	1.09967	0.811835
CD97	1.09889	1.06767
SH3GL1	1.0979	0.76512
DIAPH1	1.0973	0.853903
PLEKHF1	1.09677	1.2251
WWP2	1.09655	1.19107
TPD52L1	1.09582	0.977004
MTMR9	1.09541	0.762745
MMP15	1.09503	1.61483
OSBPL10	1.09387	0.822523
MON2	1.09113	0.862245
HGS	1.09062	1.01663
ARHGAP17	1.08933	0.979765
SLC38A2	1.08867	1.05836
RAB31	1.08856	1.04319
RAB13	1.08735	1.40146
TNFSF9	1.0868	1.41298
SLC9A3R1	1.08583	1.27286
AGTRAP	1.08529	0.73928
ANXA6	1.08489	1.27451
CELSR2	1.08426	1.25948
AKAP13	1.08358	0.896501
CDC42BPB	1.08294	1.26929
CAPZA2	1.08237	0.893533
GPRIN1	1.08118	1.17625
KCMF1	1.08009	1.03242
TSNAX	1.07987	0.702496
ABCC2	1.0798	1.07843
ITSN1	1.07924	0.894727
BCAM	1.07893	1.21002
GYS1	1.07876	0.838699
COPB2	1.07731	0.914541
RAB10	1.07442	1.06143
SH3GL2	1.0731	0.731968
STK10	1.07303	1.14161
CTN1	1.0726	1.26157
LYPD3	1.07253	1.69607
EXOC5	1.07152	1.33084
TRIM27	1.07071	1.16547
GBA	1.07059	1.01962
RBBP7	1.07011	1.19252
YIF1B	1.06971	0.871136
REEP6	1.06944	1.34694
SPTBN1	1.06898	1.62406
COASY	1.06858	1.01657
ADAM9	1.06841	0.973082
RRAS	1.06788	1.44125
RUSC1	1.06751	0.912872
UBXN6	1.06742	1.06623
Ov/Br septin	1.06687	1.54597
SLCO4A1	1.06557	0.956217
CD81	1.06494	1.08945
CTNNB1	1.06481	1.129
SMAD1	1.06384	1.10638
COPA	1.0632	0.886075
PTP4A1	1.06237	1.18418
FEN1	1.0609	1.19217
BLOC1S2	1.05966	1.04421
TNFAIP2	1.05961	1.76766
AHCY	1.05957	0.951353
CD63	1.05938	1.00969
DDB1	1.05924	1.04758
CAPZB	1.05845	1.02142
ITGA6	1.05786	1.17973
TPD52L2	1.05522	0.991124
CCNY	1.05513	1.39055
CUL4A	1.05486	1.25469
PTPRS	1.05444	1.43187
F11R	1.05444	1.31655
TSN	1.0543	0.657424
RHOF	1.05272	1.64162
DDR2	1.05183	1.10479
PLA2G4A	1.05146	0.685995
AP3S2	1.05056	0.805813
COPG	1.04931	0.895708
FIG4	1.0472	1.22743
PIK3C2B	1.04693	0.665491
CPNE8	1.04659	1.1211
COPB1	1.04615	0.888707
PIK3C3	1.0458	1.12741
PLSCR1	1.0449	1.19681
ERBB2	1.04483	1.40462
CTSD	1.04314	1.68464
NOTCH2	1.04244	1.37522
CELSR1	1.04239	1.11523
CSNK1G3	1.04209	1.38386
PACS1	1.04171	1.00938
EHD1	1.04127	1.00542
EXOC4	1.04117	1.42349
TWF1	1.04108	0.906701
GRTP1	1.04087	1.57113
INF2	1.04076	1.09216
EXOC1	1.04044	1.19403
LLGL1	1.03907	1.29058
COPS8	1.03877	1.19154
HEATR2	1.03857	0.970258
RICTOR	1.03842	1.00258
PPAP2C	1.03801	0.920534
ARCN1	1.03799	0.880178
RAB18	1.03641	0.979523
WDR26	1.03389	1.27611
TTMP	1.03369	1.58019
EXOC8	1.03307	1.37273
EPHA2	1.0328	1.35902
RTN4RL2	1.03232	1.54843
YWHAH	1.03227	0.922848
DNASE1L1	1.03188	1.26944
FAM125A	1.03185	1.01791
RAB7A	1.03169	1.08933
PDHB	1.03086	0.822788
NEK9	1.03003	0.649263
ROR2	1.02927	1.25029
CAPZA1	1.02921	0.920481
C1orf128	1.02863	0.97016
PTPRF	1.02838	1.33026
SEC23IP	1.02699	0.921819
SPAG9	1.0264	1.03459
EHD2	1.02625	1.51357
ANP32A	1.02625	0.770881
FRYL	1.02625	0.950818
FLYWCH2	1.02506	1.60279
TNFRSF10A	1.02506	1.17201
HOMER3	1.02492	0.950601
COPE	1.02424	0.915756
PROCR	1.02378	1.40836
SRC	1.02361	1.44999
RAB34	1.02348	1.2566
DNAJB1	1.02311	1.04548
DNM1L	1.02265	1.40664
PLCD3	1.02257	1.42414
CIB1	1.02164	1.18988
MFI2	1.02146	1.43224
VAPB	1.02064	0.878143
ALS2CR4	1.0196	1.19202
ADAM17	1.01865	1.2894
CTPS	1.01865	1.1033
ATP6V1C1	1.01765	0.948191
WASF1	1.01745	1.45337
TNS3	1.01652	1.2324
TRIM28	1.01616	1.97472
HPS6	1.01605
GPS1	1.01586	1.0865
TBC1D10B	1.01351	1.36488
CYFIP1	1.01344	1.48123
SEPT7	1.01263	1.42369
M6PRBP1	1.01255	1.00971
MYO10	1.0119	1.14911
RAB20	1.01151	1.27388
PRKCI	1.01104	1.03048
SRP9	1.01056	0.941592
FRAP1	1.00903	1.00211
NQO2	1.00887	0.974717
PRDX4	1.0083	1.05855
VPS28	1.0082	1.15399
HSPA8	1.00795	0.93033
TUBA1C	1.00761	1.03889
FMNL2	1.00679	1.29348
ANXA4	1.00649	1.42082
EGFR	1.00644	1.34175
MARCKS	1.00491	1.25001
PPP1CA	1.00466	1.14558
RASA3	1.00442	1.76837
YWHAQ	1.00409	0.968161
FAM38A	1.00346	1.05757
HSPH1	1.00295	0.976352
CAV1	1.00295	0.915362
CALM1	1.00254	1.29438
RAB3GAP1	1.00159	0.79181
VTA1	1.00142	0.978039
PTGES3	1.00085	1.00276
FNBP1	1.00004	0.688696
SEC24D	0.99904	0.628443
EPM2A	0.998831	0.873183
LRRC16A	0.998673	0.663462
RPN1	0.997929	1.012
STIP1	0.996828	0.949532
PPP3CA	0.996825	1.22941
L1CAM	0.996696	1.34573
SRGAP2	0.996157	1.07103
PLX1	0.995598	1.3117
ABI1	0.995471	1.50576
INSR	0.9953	1.43318
FREQ	0.995041	1.2808
GGT1	0.994956	1.49559
SRP14	0.994782	0.900841
SH3GLB1	0.994661	0.777694
CD109	0.994492	1.35043
PSME3	0.993762	1.53105
WASF2	0.993163	1.5561
PPP2CA	0.99244	1.1305
YWHAB	0.992303	0.939282
MINK1	0.992242	1.43687
PHKG2	0.991939	1.04995
SDCBP	0.991866	0.962109
PDIA6	0.990941	0.986854
FAM175B	0.990922	1.08147
TUBA4A	0.990553	1.04439
SLC9A3R2	0.990455
PTBP1**	0.989776	2.53386
PPFIA1	0.989735	1.44945
TLN1	0.989361	1.23782
CAPG	0.988769	1.13847
YWHAE	0.988424	0.970078
PCNA	0.98739	1.30955
RHOA	0.987151	1.13949
KLC1	0.986578	0.829656
SCRIB	0.986029	1.36438
SEPT2	0.98527	1.1995
RRAS2	0.984928	1.42488
PLCL2	0.984865	1.56056
CD276	0.984748	1.58986
PCDH17	0.984699	1.09943
DCBLD2	0.984178	1.38379
DAF	0.984043	1.25524
TNFAIP8	0.983434	1.99761
SEC31A	0.983035	0.887773
PLXNB2	0.982804	1.28653
PLSCR3	0.981472	1.30952
TPM3	0.980737	1.24656
MARK2	0.980711	1.28446
STXBP1	0.980277	1.19007
TLN2	0.979767	1.8891
RFC4	0.978707	1.13729
PAFAH1B1	0.977846	0.862621
WDR68	0.977625	1.11904
SLC39A1	0.977378	1.08376
EPB41L1	0.976635	1.24807
GNB4	0.976126	1.31217
LMO7	0.975707	0.968748
RAD23B	0.974313	1.49392
ZYX	0.974258	1.29129
PVRL2	0.974033	1.45024
PCDH7	0.973777	1.59826
SLC1A3	0.972805	0.878445
RRM1	0.972735	1.53504
TRM1L	0.97234	1.32861
ARFRP1	0.97178	1.01317
ABCB1	0.971628	1.21712
CXCR4	0.97101
BIN1	0.970183	0.923389
DOCK1	0.970003	1.41104
TELO2	0.969603	0.915394
CRK	0.969123	1.35862
PLCB3	0.968186	1.12769
JUP	0.967923	1.25605
RAB7L1	0.967707	1.08649
SPTAN1	0.967549	1.36814
HSP90AA1	0.966642	0.92286
PTGFRN	0.96662	1.22286
VAC14	0.966552	1.11306
TXNL1	0.966531	0.851108
SDC4	0.966241	1.56548
PPP5C	0.965504	1.11147
ABCC4	0.96535	1.07087
TUBB	0.965334	1.00551
RAB3GAP2	0.964447	0.787061
FIBP	0.963807	1.16133
EPB41L5	0.963545	1.1573
PDCD10	0.963186	1.26765
PDCD6	0.962882	1.29153
CNO	0.961766	0.825852
PSMD5	0.961287	1.03721
SEC24B	0.961084	0.91644
TAOK1	0.960509	1.27655
PKN2	0.960498	0.988631
TCEA1	0.960286	1.41237
HSPD1	0.959833	0.944444
FLNB	0.959787	1.33177
CD99	0.959048	1.3404
DBN1	0.957746	1.31986
LANCL1	0.957465	1.38614
PPFIBP1	0.957298	1.06359
LARP7	0.957169
PRSS8	0.956998	1.54456
TSR1	0.956778	0.896843
DOCK7	0.956636	1.06314
PALM	0.956529	1.29155
ARRDC1	0.956434	0.962474
CHMP6	0.956004	1.43795
CALR	0.95576	0.872615
SEC13	0.955708	0.887463
C8orf41	0.95559	0.889962
CTTN	0.955547	1.38167
DAG1	0.954841	1.47134
SLC35F2	0.954799	0.856885
GNAO1	0.95455	1.49402
TSG101	0.954463	1.05888
COPZ1	0.953175	0.884394
FKBP4	0.952651	1.0937
RASA2	0.952518	1.35937
UBE3C	0.952477	0.906959
MAP4K4	0.952126	1.80361
CIAO1	0.951769	1.03276
PPP2R1A	0.951318	1.12505
MARK3	0.951011	1.3225
SLC1A4	0.950864	1.09264
FARP1	0.950643	1.53827
GPC1	0.949836	1.28288
GRK5	0.948718	1.30329
CADM1	0.948166	1.04235
CAB39	0.947873	1.39326
ZDHHC5	0.947472	1.41637
CNNM3	0.946994	1.12119
ALPL	0.946909	1.38661
COPS3	0.946819	1.05161
COPS4	0.945881	1.01449
NSUN2	0.945061	0.687317
REEP5	0.944697	1.14282
SERPINB1	0.944369	0.823741
DHX9	0.943793	1.25473
ARPC3	0.943552	1.11704
NUDC	0.943341	1.0795
PPA1	0.942847	1.0131
FAM62B	0.942112
PDIA3	0.941938	0.972519
DOCK9	0.941823	1.61641
PIP5K1A	0.941732	1.31232
GBF1	0.941669	0.959181
DIP2B	0.940719	1.04038
SLK	0.939631	1.00192
DDR1	0.939541	1.24912
TAOK3	0.939442	1.28231
NUDT5	0.939353	0.36816
DNAJA1	0.939334	0.912314
ANXA7	0.93926	1.24591
XPO1	0.939192	1.08192
HSPA4	0.939019	0.926179
PLXNB1	0.938951	1.48535
KIF5B	0.938939	0.807668
FAM129A	0.938332	1.35462
UBQLN1	0.93813	1.2393
YWHAG	0.937934	0.884295
CORO1C	0.937528	0.92507
TUBB2C	0.93641	1.00119
SRGAP1	0.936153	1.08837
DNAJA2	0.936064	0.868007
IPO7	0.936047	0.996192
TM4SF1	0.935429	1.38233
UGDH	0.9354	0.830671
SFRS3	0.935304	1.47218
DMD	0.935216	1.57245
LIN7C	0.934209	1.19379
PHKA2	0.933951	1.04137
NHS	0.93381	1.40508
ANKRD57	0.933118	0.912123
ANKIB1	0.933038	1.45394
AIDA	0.932528	1.48167
ST13	0.932333	0.897268
EIF2B5	0.931163	0.84736
GNAI2	0.930915	1.30452
RHOB	0.930695	1.14979
HSP90AB1	0.930188	1.00127
KPNA6	0.929755	1.01606
GNAS	0.929735	1.4345
PON2	0.929163	0.948771
ABCC1	0.929014	1.08205
BLOC1S3	0.92876	0.804295
TFPI	0.927436	1.50378
PRSS21	0.927428	1.61805
LSR	0.927155	1.5921
RHEB	0.926817	1.28689
SNAPIN	0.926804	0.811295
SLC44A2	0.926467	1.44843
RDX	0.926293	1.36623
PRKAR1A	0.925948	1.09353
BAIAP2	0.92532	1.61887
BTN3A2	0.925243	1.1188
UBA1	0.924282	1.02079
POLR1C	0.924191	1.1971
KRAS	0.924171	1.16797
ARPC4	0.923823	1.01806
MUTED	0.923612	0.784288
GNAI1	0.922979	1.24451
YWHAZ	0.922487	0.959646
EHD4	0.922424	1.07369
ATP2B1	0.922416	1.20402
RHOC	0.9219	0.955199
PARK7	0.921785
PTPRA	0.921689	1.5188
STAT3	0.921398	1.27166
KRIT1	0.921215	1.17767
CDC42BPA	0.921007	1.17153
PDE8A	0.920783	1.28585
LGALS3	0.920369	1.23691
HMGB3	0.920235	0.665196
NHP2L1	0.91886	1.14181
PHKB	0.918643	1.00691
GRB2	0.918607	1.48265
TMEM109	0.918034	0.953791
UGP2	0.917991	0.663292
RECK	0.917954	1.14323
PHGDH	0.91776	0.928521
COPS7A	0.917501	1.04671
PSME4	0.916992	0.922907
KPNB1	0.9167	0.980618
TNPO1	0.916633	1.07986
LTV1	0.916442	0.801941
RAB8A	0.916184	1.0466
CDC37	0.915862	1.13448
C9orf88 variant protein	0.915858	1.31368
MCAM	0.915695	1.29332
RANBP9	0.91565	1.2933
IPO8	0.915587	1.01863
NCKAP1	0.91542	1.40254
PLXNA1	0.915028	1.50023
GNB2	0.914794	1.2898
CPNE2	0.914686	1.71941
IDH1	0.914632	0.901417
EXOC2	0.913984	1.66774
RAP1B	0.91381	1.14988
ANXA2	0.913011	1.56198
MAP7	0.912849	1.02866
MET	0.912822	1.265
CD59	0.912517	1.36992
KIAA0406	0.912297	0.878746
STX11	0.91157	1.45383
HSPA5	0.911403	0.868558
SFN	0.911312	1.35243
DSG2	0.911154	1.20313
BYSL	0.910913	0.917619
USP14	0.910842	0.810812
ICAM1	0.910081	1.41543
RPS6KA1	0.909976	1.00035
RAPH1	0.909217	1.3165
EPHB4	0.908793	1.30691
IPO5	0.908574	1.00379
GNA13	0.908458	1.26778
ITGAV	0.907652	1.04213
ITFG3	0.907468	1.3027
SLC29A1	0.90738	1.15487
GNAQ	0.907078	1.21102
ITGA5	0.906449	1.08422
LLGL2	0.90601	1.22314
FYN	0.905812	1.31307
EFR3A	0.905032	1.38858
ITGB5	0.904505	1.07325
CPNE1	0.904468	1.20756
PODXL	0.904205	1.15856
G6PD	0.903911	1.09502
RHOG	0.90384	1.06832
PSMG1	0.903655	0.868015
DKFZp686G04235	0.903641	1.15127
SNAP23	0.90351	1.17549
PI4KA	0.902298	1.3125
DNPEP	0.902288	1.22579
CSNK2A2	0.902196	1.03237
MSN	0.901374	1.63146
ERP29	0.901219	0.958069
GOLGA7	0.901096	1.37465
METTL13	0.899463
GNA11	0.899091	1.23129
CSNK2A1	0.898905	0.978787
CNP	0.89794	1.4102
SH3PXD2B	0.89766	1.90084
RP2	0.897412	1.2707
DKFZp666O0110	0.897115
FAM62A	0.896982	1.00193
MCM3	0.896954	1.14621
CAD	0.896892	1.30851
MYH9	0.896248	1.08691
FERMT1	0.8961	1.2239
GPRC5A	0.895749	1.05392
DTNBP1	0.895505	0.760505
PARVA	0.895448	1.2374
EZR	0.8948	1.53504
ILK	0.894438	1.22422
PIP4K2A	0.894402	1.41711
GNG12	0.894191	1.31189
GNAI3	0.893773	1.25077
GPR126	0.893697	1.18307
NMD3	0.893691	1.1884
LASP1	0.893534	1.33594
NANS	0.893389	1.14614
PRDX6	0.893059	0.912742
SWAP70	0.892654	1.12487
TAGLN2	0.89234	1.16283
PHKA1	0.892327	1.24936
PPP2R1B	0.892018	1.19489
MLST8	0.89194	1.07367
PTRF	0.891323	0.955145
RAB23	0.891307	1.28047
IGF1R	0.89122	1.34822
PIP4K2C	0.891218	1.31824
SLC43A3	0.890455	1.13817
SCARB1	0.890425	1.21325
FAM98B	0.889155	1.06917
BLOC1S1	0.888771	0.742384
MYO1B	0.888167	1.40812
SF3B3	0.887763	1.33876
HMGB1	0.886928	0.763673
ERBB2IP	0.886716	1.26692
SKP1	0.88671	1.09989
ARHGEF1	0.886615	0.823011
SLC7A5	0.886486	1.00251
RAB35	0.885872	1.07876
KPNA2	0.885833	1.13703
FH	0.885684	0.905771
ROCK1	0.885231	0.990678
VCL	0.885009	0.986657
DDAH1	0.884814	1.20755
TXNRD1	0.884741	1.23709
STMN1	0.88463	1.37658
RTCD1	0.884595	1.00381
DPCD	0.884051	0.997389
PVR	0.883793	1.3311
MAPK1	0.883668	1.12848
SLC39A10	0.883543	1.29473
CA1	0.882898	1.00689
SLC29A2	0.882808	0.976333
ASS1	0.882791	0.908977
MAPRE1	0.882387	1.07057
CD99L2	0.881979	1.28924
NCOA4	0.880939	0.762214
HSPB1	0.880784	0.817129
NOB1	0.88075	0.913461
GLRX3	0.880303	1.29366
EXOC7	0.880021	1.62333
DRIP4	0.879764	0.898364
ADAM10	0.879283	1.30345
LYPLA1	0.878346	1.31238
CTF1	0.877181	1.04311
AP3B1	0.876923	0.737292
PKP3	0.876468	1.36622
PPIA	0.876081	1.08089
ATL3	0.87599	1.07375
CTNNA1	0.875941	1.26214
SNX17	0.875733	1.17898
SLC26A2	0.87573	1.59563
KPNA1	0.875693	0.908489
SNTB2	0.875637	1.67811
UBE2NL	0.875544	1.19992
P4HB	0.875291	0.957205
NPTN	0.87502	1.20965
C8orf33	0.874678	1.17732
LRRC8A	0.874288	1.10918
CAP1	0.874259	0.927161
MARCKSL1	0.874129	1.18342
ATP2B4	0.873966	1.10911
PIP4K2B	0.87303	1.52166
CXADR	0.873021	1.36962
CNN2	0.872778	1.45236
HPD	0.872678	1.12263
KIAA1609	0.872633	1.51458
RUVBL2	0.872564	0.848688
EIF2B4	0.872543	0.820513
USP15	0.872505	1.52401
ROBO1	0.872394	1.34745
CBR1	0.870818	1.08159
AP3S1	0.87051	0.790168
SLC31A1	0.87025	1.2015
PHLDA2	0.870124	1.43599
GSK3B	0.869989	1.40256
LGALS1	0.869914	1.23616
RSPRY1	0.869563	1.28103
PSMC6	0.869307	0.860616
GOT1	0.868645
PGM1	0.868565	0.914417
USP9X	0.868099	1.08121
ANXA5	0.868033	0.968494
ARHGEF2	0.867908	1.10878
RPAP3	0.867812	0.823565
STK24	0.867788	1.49939
ARPC5L	0.867618	0.978356
MIF	0.867578	1.05551
PSMD6	0.867566	0.864961
JAK1	0.867186	1.24901
ECM29	0.867157	0.869095
VANGL1	0.866683	1.15471
MADD	0.866643	0.982206
PPP1CC	0.866277	1.28427
UBL4A	0.865994	1.23425
KIAA1279	0.86597	1.10673
FAS	0.865947	1.22966
LGALS3BP	0.865304	1.45197
EPB41L2	0.864897	1.33438
RALB	0.864829	1.14264
STOM	0.864777	1.32356
LRRC57	0.86467	1.24895
ALDOA	0.863977	1.3681
AP3D1	0.863334	0.745636
CRIP2	0.862047	1.39239
UBE2D3	0.861421	1.0284
EIF4G1	0.861291	1.10256
ANO6	0.861269	1.06183
DKFZp686I04222	0.860929	0.940352
ACTR2	0.860338	0.91384
USP7	0.860189	0.997564
ATP1A1	0.86017	1.15458
SLC3A2	0.859764	0.975091
ZW10	0.859678	0.927674
RUVBL1	0.859293	0.841839
FLOT1	0.859277	1.05999
RALA	0.858733	1.14476
PSMD13	0.858267	0.794548
GNB1	0.857386	1.24009
ANXA11	0.857337	1.3167
BAG2	0.856377	0.94469
CSNK1A1	0.854629	0.883195
GEMIN5	0.853659	0.839529
RPS27A	0.853156	1.00836
GNPNAT1	0.853031	0.960178
IFITM3	0.853	1.00123
DKFZp686H16220	0.851935	0.78866
DOCK10	0.851038	1.8303
MPP7	0.851036	1.20963
IMPDH1	0.850772	1.02892
DYNLL1	0.850411	0.929069
MYO1C	0.849995	1.46258
OLA1	0.849966	1.00838
GNE	0.849716	1.10483
ADRM1	0.849582	0.841628
DKFZp761P19121	0.849543	1.42413
LRRC1	0.849058	1.27758
UCHL5	0.848745	0.817978
LANCL2	0.848316	1.46383
CDH10	0.847868	1.07845
CUL1	0.84777	1.2229
UBE3A	0.847519	1.05973
RAC1	0.847279	1.15959
PSMD3	0.846769	0.831484
PSMC2	0.846272	0.821885
UBR4	0.846221	1.06342
PSMC1	0.846142	0.825391
YES1	0.845797	1.35578
METAP2	0.845025	0.935444
STXBP2	0.844937	1.33811
MST4	0.844527	1.19626
RAP2B	0.843899	1.23939
SUB1	0.843732	0.984712
GFPT1	0.842148	0.95089
DPYSL2	0.841667
BASP1	0.840854	1.07274
NCL	0.840546	0.980253
VCP	0.839551	0.921265
PSME1	0.838354	0.777794
PRMT1	0.838019	1.24815
SLC1A5	0.837262	1.08229
FERMT2	0.83721	1.25563
APP	0.837059	1.08737
IPO9	0.836739	0.955544
DDX1	0.836551
FAM49B	0.8358	1.25854
PSMD2	0.835609	0.83292
PSMB1	0.835363	0.783996
IMPDH2	0.834324	1.10133
LARP1	0.834271	0.866298
LYN	0.834245	1.49095
PSMB6	0.833517	0.810198
CDC42	0.833504	0.966165
GCN1L1	0.833431	1.04737
RPS29	0.83322	0.734383
PSMB7	0.832988	0.808977
AP3M1	0.832238	0.722023
RBX1	0.831563	1.04427
PIH1D1	0.830993	0.961195
DMXL1	0.83064	0.930573
PPP6C	0.83014	0.945553
PSMB2	0.82975	0.806951
MICA	0.829494	1.38591
OTUD6B	0.829216	0.908025
CD9	0.82844	1.13862
PSMC5	0.827918	0.837194
CPNE3	0.827875	1.44173
STX4	0.827846	1.19719
ENO1	0.826432	0.836375
ANXA1	0.825902	1.4753
DOCK5	0.825811	1.11586
NRAS	0.825774	1.13103
PSMC3	0.825728	0.81678
CANX	0.825262	0.986798
TARS	0.824778	0.766574
PSMA6	0.824735	0.795224
UPF1	0.824264	1.54654
MCM5	0.824085	1.1881
SEC22B	0.824054	0.86307
PRDX2	0.823254	0.935911
PPP2CB	0.823161	1.33595
COPS2	0.822677	0.950374
UBQLN2	0.822635	1.09255
CD44	0.82235	1.29661
WDR1	0.822102	1.01066
PSMC4	0.822048	0.817629
AARS	0.821992	0.794129
MAEA	0.821834	1.16066
PARF	0.821711	0.6692
BSG	0.821441	1.11204
ADCY9	0.820603	1.15071
SLC2A3	0.820421	1.05106
PSMB5	0.820314	0.803204
RAN	0.819716	1.08843
NAP1L1	0.819621	0.891
GPI	0.819284	0.848357
FLNA	0.818767	1.20792
SLC44A1	0.818646	0.856157
RAP2C	0.817092	1.25533
FKBP3	0.816638	1.16986
UBE2M	0.816264	1.19197
SLC16A3	0.816097	1.16998
LDHA	0.815942	0.836729
RFC2	0.815934	1.18952
ALDH16A1	0.815776	0.795144
SNF8	0.815508	1.30929
ARF6	0.815408	1.0993
SLC4A7	0.815225	0.856682
RFC3	0.815029	1.21549
PGK1	0.814999	0.858171
FAM176B	0.81469	1.20569
RPA1	0.81416	0.96136
SDC2	0.814117	1.47731
RSU1	0.814084	1.14433
TPI1	0.814004	0.856429
DERA	0.813693	0.7563
FLOT2	0.8135	1.05497
ALDOC	0.813169	1.45338
PSMD4	0.813149	0.828271
PSMA2	0.81297	0.796274
CSE1L	0.812306	0.91383
ABCF2	0.812166	1.22242
GNL1	0.812008	0.854285
C22orf28	0.811675	1.196
SNRPD2	0.811507	1.18519
PFN1	0.811283	1.03029
PSMD12	0.811278	0.813222
DSTN	0.811041	0.988607
NPR1	0.810979	1.28252
EIF4A1	0.809489	1.05352
PTTG1IP	0.809066	0.857831
ATP1B1	0.808779	1.139
PTMA	0.808658	0.902591
DYNC1LI2	0.807908	1.07446
GART	0.807636	0.764771
CCT3	0.807049	1.10978
BROX	0.8053	0.892621
PSMA3	0.805189	0.795732
FTH1	0.804926	0.762831
APOA1BP	0.804829
CLD1	0.804262	1.27934
LRRC8D	0.803712	1.02758
MPP6	0.803688	1.22841
CCT5	0.803324	1.09359
HMGB2	0.802185	0.782041
SAPS1	0.800807	0.993921
RAP1A	0.800397	1.20412
MYL6	0.800157	1.00624
DDX20	0.800007	0.747207
PEBP1	0.79986	0.897347
PABPC4	0.79828	1.79649
AP4M1	0.798027	0.523152
ANXA3	0.797835	0.959908
ARPC2	0.797807	0.957803
ARPC1B	0.797502	0.95722
ATP1B3	0.797146	1.08714
PFKP	0.796733	0.893681
TKT	0.795993	0.953687
LIMA1	0.794655	1.2816
PSMD11	0.794469	0.792107
ACTB	0.793894	1.12446
IKBKAP	0.793658	0.869003
CSNK2B	0.79361	0.968092
CD46	0.792755	1.01817
BUB3	0.792553	1.06349
EDIL3	0.792405	0.82246
FARSA	0.792218	1.08765
EIF5A	0.792107	0.837692
PSMD8	0.792009	0.841017
NQO1	0.791712	0.81537
TALDO1	0.791088	0.988215
PSMD7	0.791042	0.816371
DLG1	0.789903	1.24981
CCT2	0.789539	1.08044
FSCN1	0.789482	1.54719
C14orf166	0.78937	1.24375
CCT7	0.789268	1.09013
PGAM1	0.789224	0.870062
PSMD1	0.7883	0.793028
GRWD1	0.788287	1.10744
PSMA1	0.788091	0.780575
IQGAP1	0.787856	0.952753
PSME2	0.787072	0.829874
MDH1	0.786577	0.832638
SRPK1	0.786569	1.13343
RTN4	0.786249	1.89018
AHNAK	0.786187	1.37782
CCT4	0.784685	1.08879
EPB41	0.783955	1.28468
CCDC124	0.783422	0.909013
DYNC1H1	0.782443	1.06913
PPIB	0.781772	0.89183
IFNGR1	0.781494	1.12735
HDLBP	0.781005	0.834236
EIF6	0.780897	0.9114
ACSL4	0.779871	1.09791
ACTN4	0.779809	1.13453
USP16	0.779695	0.628946
PSMA7	0.779614	0.76647
CFL1	0.779436	0.929209
SERPINH1	0.779375	0.674884
CSRP1	0.778632	1.39886
IL1RAP	0.77832	0.972456
PSMA4	0.777366	0.766461
MYO1E	0.777246	1.09072
DYNC1I2	0.776554	1.05074
PHACTR4	0.775921	1.06188
RPS14	0.77578	0.811979
DCTN2	0.775466	1.08644
RPL10	0.775257	0.818924
EIF3C	0.775234	0.774423
RPL36	0.774391	0.768918
SPATA5	0.773602	0.726085
CSDA	0.773396	0.731897
SLC16A1	0.772931	1.10348
PHLDA3	0.772837	1.56815
GDI2	0.772639	0.925836
RPS28	0.771971	0.791977
BTN2A1	0.771568	1.391
KIAA0664	0.771445	0.863975
YTHDF2	0.771136	1.02421
NME1-NME2	0.770257	0.861296
PSMA5	0.769907	0.754686
TPP2	0.769621	0.754506
CDC16	0.769541	0.816951
PRKDC	0.769357	0.838417
SBDS	0.769203	0.999307
NARG1L	0.769181	1.40852
MPZL1	0.769022	1.18676
CDC2	0.768939	0.987952
PSMB4	0.768678	0.754083
LIMS1	0.768637	1.17233
RPL27A	0.768433	0.815635
DLG5	0.768103	1.10096
SQSTM1	0.767758	1.01514
ANAPC1	0.767665	0.850689
DENR	0.767361	0.773906
CLIC4	0.767165	1.42691
DNAJC21	0.765751	0.882699
RPS10	0.765631	0.842741
SYNCRIP	0.765354	0.951615
NAT5	0.765344
SLC12A2	0.764076	1.01012
CCT1	0.763921	1.09889
S100A11	0.763759	1.11808
GEMIN4	0.763619	0.819986
RPL19	0.763384	0.79495
FOLR1	0.76302	1.07465
PSMD14	0.762274	0.793814
FARSB	0.762228	1.08338
KNTC1	0.760554	0.876348
ACTR3	0.759664	0.909538
CCT8	0.759043	1.07893
SLC30A1	0.759031	1.067
NT5E	0.758826	1.34668
EIF3G	0.758159	0.788522
RIOK2	0.757901	0.82266
HNRNPR	0.756322	1.16944
NAP1L4	0.756086	0.90377
ELMO2	0.755818	1.12729
ITGA1	0.755382	1.20374
CDC23	0.754531	0.882132
EIF3D	0.75398	0.778292
DDX3X	0.753769	0.905148
MC1R	0.753507	0.77401
SHC1	0.752619	1.14956
RPL36AL	0.752118	0.812541
OASL	0.751808	2.51955
CWF19L1	0.751262
ACTN1	0.750825	0.90521
PRMT5	0.750053	0.821306
KIAA0528	0.749797	1.15842
ARHGDIA	0.749784	0.800367
AHCYL1	0.749603	1.5728
CTDSP1	0.749476	1.19814
SURF4	0.749396	0.701316
LDHB	0.749018	0.844238
STRAP	0.748746	0.843686
WDR77	0.748499	0.867063
PLS3	0.747981	1.41835
EIF3B	0.747799	0.762084
RPL27	0.746784	0.793092
RPL15	0.746744	0.783938
MYO5A	0.746645	0.320232
SPATA5L1	0.746645	0.791865
PDCD4	0.746374	0.835728
DDX6	0.745748	1.01854
VARS	0.745336	0.783491
RPL5	0.745333	0.763431
RPL13	0.745226	0.802843
RPL35A	0.744438	0.807361
RPS16	0.743982	0.778925
EIF2B1	0.743847	0.835
LAPTM4A	0.743587	1.06141
LGTN	0.742934	0.934866
NOSIP	0.742805	1.31507
RPS21	0.741999	0.828057
MSLN	0.741474	1.27312
ITGB1	0.741427	1.07669
PTPN11	0.741314	1.22587
CCT6A	0.741255	1.0742
EIF3K	0.739222	0.83123
RPS8	0.739201	0.763453
ZC3HAV1	0.739012	1.33405
EIF4A3	0.739002	1.76846
ETF1	0.738172	0.829141
ABCG2	0.738035	1.15492
EIF3A	0.737394	0.770017
ARPC5	0.737367	1.13007
RPS3A	0.736808	0.735781
FASN	0.736585	0.922826
LRRC47	0.736192	0.779323
ANAPC7	0.73612	0.82557
HSP90B1	0.735152	0.99092
RPL11	0.734792	0.875569
SMN1	0.734702	0.749125
C17orf56	0.734559	0.531717
SETD3	0.733723	0.887755
PSMB3	0.733525	0.755109
ITGA2	0.732843	1.05244
RPL38	0.732802	0.753415
STXBP3	0.732556	1.03019
PNO1	0.73238	0.812871
NAMPT	0.73222	1.09809
ACTA1	0.732157	1.15059
RTN3	0.732128
RPL4	0.731429	0.751479
NARG1	0.730539	0.698823
MME	0.729732	1.02829
ACTG1	0.729238	1.17764
PA2G4	0.729102	0.999624
STX3	0.728775	1.19344
AP4B1	0.728409	0.506782
RPS15A	0.728373	0.731792
RPL22	0.728366	0.768716
IGF2BP1	0.72831	1.02369
RPS18	0.728242	0.771249
EEF2	0.727097	0.782842
EWSR1	0.726458	1.0062
RPL26	0.726071	0.784477
BTF3	0.725858	0.722041
C12orf30	0.725418	0.790216
RPS26	0.725048	0.754228
RPL6	0.724999	0.759723
RPL30	0.724387	0.780187
DNAJC2	0.724215	0.824161
MOV10	0.7239	0.820348
NAT12	0.723783
GNB2L1	0.723156	0.714455
RPS4X	0.723055	0.742399
SERBP1	0.722818	0.76076
CKAP5	0.722745	0.96856
BTF3L4	0.722064
EIF3M	0.721413	0.749004
RPL18	0.71997	0.793016
RNF160	0.719946	0.892426
EIF3E	0.719835	0.760713
COPS6	0.719632	1.03384
NAT13	0.717856	0.704046
EIF3I	0.71776	0.772389
RPL8	0.717376	0.764739
RPS9	0.717032	0.744975
NPEPPS	0.715694	1.01671
TRIM25	0.714524	0.845173
RPS11	0.714396	0.736089
YBX1	0.714159	0.66045
CASK	0.713978	1.31492
RPL13A	0.71371	0.760228
EIF1AY	0.712427
EIF4G2	0.71128	1.01472
ANAPC5	0.710654	0.825744
EIF2S3	0.710293	0.817937
VPS37B	0.709716	0.883502
ANP32B	0.709672	0.820743
hCG_1784554	0.708109	0.76755
RPS3	0.707884	0.722392
RPL18A	0.707306	0.76828
GTPBP1	0.70684	0.926632
RPL28	0.706802	0.787518
METAP1	0.706737	0.705999
RPL7	0.706548
EEF1B2	0.705737	0.79665
TPT1	0.70486	1.2233
RPSA	0.702455	0.738107
NCAPD2	0.702222	0.91847
SLC5A6	0.701872	0.945643
DDAH2	0.701788	1.5141
RPS20	0.701303	0.789957
RPL34	0.701302	0.756327
RPS19	0.701018	0.738117
RPS6	0.697751	0.729432
EEF1D	0.69762	0.817356
EEF1G	0.697522	0.84033
RPL36A	0.697233	0.781671
POLR2E	0.696421	1.06302
RPL7A	0.696258	0.753732
RPS23	0.695724	0.739063
EIF4B	0.695298	0.769734
RPL29	0.694715	0.808727
UNC45A	0.694663	0.996381
AP4E1	0.694193	0.472
NARS	0.693864	0.818559
EIF2A	0.69354	0.870769
RPS5	0.693409	0.753811
RPL10A	0.693012	0.808974
MTHFD1	0.692811	0.590084
XRCC5	0.692505	0.636215
RPL3	0.692039	0.745703
VCPIP1	0.69203	0.78561
RPS13	0.691997	0.747789
EEF1A1	0.691271	1.0646
BZW2	0.691044	1.07906
RPL17	0.690605	0.762412
RPL14	0.6905	0.757928
RPL12	0.689301	0.754396
EML4	0.68805	0.840508
ADSL	0.687154	1.25261
EIF3J	0.685606	0.680918
SIP1	0.685449
IGF2BP3	0.684481	0.890272
RPL23	0.682981	0.753934
EIF3EIP	0.682922	0.746302
ACSL3	0.682024	1.26246
RPS7	0.680988	0.77219
RPL32	0.680766	0.754525
BZW1	0.679826	1.45114
HEATR3	0.679337	0.694631
C1orf57	0.678992	0.767516
RPS27L	0.67849	0.696792
ARD1A	0.678415	0.664157
EIF2S2	0.678066	0.715011
RPLP2	0.678034	0.778166
PRDX1	0.67733	1.08622
MCTS1	0.675036	0.732751
ACLY	0.674439	0.816044
NACA	0.673928	0.720154
EIF2B2	0.67346	0.863646
RPS12	0.672845	0.693725
CLIC1	0.671691	0.713279
RPL9	0.671488	0.724952
RPL24	0.670461	0.725742
EIF1	0.667543	0.834271
ACACA	0.667439	1.0837
RPS25	0.665841	0.714538
SDCCAG1	0.664945	0.846688
RPL23A	0.662883	0.738198
CDC27	0.6622	0.810305
SNRPD3	0.661987	1.07806
RPL21	0.661271	0.744218
RPL37A	0.660382	0.718674
NMT1	0.660077	0.635192
NCAPG	0.660041	1.02624
SMC2	0.658665	0.883294
RPS17	0.658171	0.692522
PDAP1	0.657602	0.715678
RIOK1	0.656954	0.899483
DRG1	0.656902	0.701946
QARS	0.654339	0.993228
RPLP0	0.653872	0.71176
FAU	0.65333	0.671091
RPS24	0.653214	0.696817
RPS2	0.652008	0.685094
XRCC6	0.651981	0.713584
RPLP1	0.649209	0.705945
FAM120A	0.647803	0.864332
MARS	0.646478	0.941245
LARS	0.646421	0.840264
PRPSAP1	0.646314	0.837441
KARS	0.644811	0.878106
HSPA14	0.644566	0.802171
RPS15	0.643958	0.740527
EIF2S1	0.643369	0.76565
IARS	0.641697	0.876766
NME1	0.638237	0.732728
HNRNPC	0.63816	1.14904
MAP4	0.637697	0.928175
DARS	0.634115	0.983066
EIF2AK2	0.632044	0.686718
ABCE1	0.632037	0.689677
SHMT1	0.629926	1.12765
PRPSAP2	0.629584	0.81779
PRPS1	0.628152	0.804994
EIF3S3	0.624866	0.714081
PFKL	0.623577	0.584035
IFRD2	0.621621	0.734231
CINP	0.618846	0.76258
EPRS	0.617872	0.89175
DNAJC9	0.616815	0.769745
ABCF1	0.61223	0.949093
ERGIC1	0.610915	0.642252
NUMBL	0.603407	1.00152
RALY	0.59992	0.772034
RARS	0.591895	0.903702
AIMP2	0.591758	0.93848
GNPDA1	0.587826	0.796962
AIMP1	0.580822	0.93243
MID1	0.560531	0.747747
TFCP2	0.559292	0.519398
PFKM	0.552982	0.680831
HIST1H2BN	0.540453	0.734538
CFL2	0.535452	0.64844
H2AFX	0.506899	0.824161
RABEP1**		4.04808
OSBPL8		2.24344
PARP4		1.98696
EPDR1*		1.97555
NUP155		1.7274
LRRC68		1.68941
NF2		1.60353
FAM109B		1.56081
NFKB2		1.55308
HNRNPM		1.55176
GNG5		1.5512
DDX5		1.5212
GTF2B		1.49185
STK38		1.48613
TUBG1		1.45585
MAT2A		1.45279
SDC1		1.44117
GMPS		1.42145
MATR3		1.42097
VAV2		1.41355
TMEM2		1.38115
SLC27A2		1.34209
C17orf59		1.33454
RBMX		1.31527
MAN2A1		1.30781
C20orf11		1.28614
MPP1		1.25025
LRRC40		1.24414
FHL2		1.24011
TYMS		1.23999
SNRNP200		1.23201
PRPF8		1.21328
SPECC1		1.20702
TSPAN14		1.20036
CDK2		1.18849
ARMC8		1.18509
ANAPC2		1.15433
TRIP13		1.14547
SCFD1		1.14393
LAMA1		1.14262
ATP2A2		1.12473
TM9SF3		1.12146
RANBP1		1.11845
NF1		1.11657
EFTUD2		1.09877
SLC19A1		1.09572
COPS5		1.0886
POLR2A		1.0874
KCT2		1.06578
SKIV2L2		1.0606
AAAS		1.05647
POLR2B		1.04529
TBC1D2		1.03642
TPRG1L		1.03258
RAB27B		1.01819
PPP2R2A		1.01298
HSPA2		1.0123
ARHGEF10		1.00835
TMEM33		1.0044
CTSB		1.00266
SMAD2		1.00063
AP1G2		0.964368
EIF2C2		0.953494
TNRC6A		0.940089
STAM		0.932271
ANAPC4		0.925003
ELP3		0.921366
SMC4		0.910223
TNPO3		0.889554
DUSP23		0.885075
ZZEF1		0.869899
OSBPL11		0.846581
IVNS1ABP		0.844301
DGKA		0.840046
EIF1AX		0.834555
KIF13B		0.802212
PEG10		0.781008
RPL7P23		0.755104
KEAP1		0.721436
PDE3A		0.659192
LMAN1		0.601152
RCN1		0.545318
GFPT2		0.524723

## Sheet: Lysosomal hydrolases
Gene Names	GGA Ave	AP-1 Ave	Protein names	Known association with AP-1?
CTSZ	2.66479	2.35461	Cathepsin Z	predicted AP-1 cargo [17]
GLB1	2.64422	1.24796	Beta-galactosidase	predicted AP-1 cargo [17]
DNASE2	2.55353	2.87779	Deoxyribonuclease-2-alpha	predicted AP-1 cargo [17]
PTBP1	2.53386	0.989776	Polypyrimidine tract-binding protein 1	this study
ASAH1	2.51841	1.33874	Acid ceramidase	predicted AP-1 cargo [17]
PPGB	2.50409	2.3942	Cathepsin A	predicted AP-1 cargo [17]
GNS	2.37539	2.2287	Glucosamine-6-sulfatase	predicted AP-1 cargo [17]
GRN	2.37415	1.64625	Granulins	predicted AP-1 cargo [17]
CTSC	2.36385	1.46983	Cathepsin C	predicted AP-1 cargo [17]
TPP1	2.35969	1.94699	Tripeptidyl-peptidase 1	predicted AP-1 cargo [17]
PLOD2	2.27681	2.0703	Procollagen-lysine,2-oxoglutarate 5-dioxygenase 2	predicted AP-1 cargo [17]
PLBD2	2.24885	1.91452	Putative phospholipase B-like 2	predicted AP-1 cargo [17]
LGMN	2.21197	2.68189	Legumain	this study
HEXB	2.00639	1.57637	Beta-hexosaminidase subunit beta	predicted AP-1 cargo [17]
EPDR1	1.97555		Mammalian ependymin-related protein 1	predicted AP-1 cargo [17]
GAA	1.95417	1.6015	Lysosomal alpha-glucosidase	this study
PSAP	1.88826	1.90004	Proactivator polypeptide	predicted AP-1 cargo [17]
CTSD	1.68464	1.04314	Cathepsin D	predicted AP-1 cargo [17]
NPC2	1.6547	1.29252	Niemann-Pick disease type C2 protein	predicted AP-2 cargo [17]
HEXA	1.61678	1.32991	Beta-hexosaminidase subunit alpha
PPT1	1.57613	1.41588	Palmitoyl-protein thioesterase 1
ACP2	1.11767	1.61476	Lysosomal acid phosphatase
GBA	1.01962	1.07059	Glucosylceramidase
CTSB	1.00266		Cathepsin B	predicted AP-1 cargo [17]
PRCP		2.9603	Lysosomal Pro-X carboxypeptidase
GM2A	(5.91)#		Ganglioside GM2 activator
CTSL1	(3.50)#	(3.02)#	Cathepsin L1	predicted AP-2 cargo [17]
LIPA	(2.16)#		Lysosomal acid lipase/cholesteryl ester hydrolase	predicted AP-1 cargo [17]
PPT2	(1.96)#		Lysosomal thioesterase PPT2	predicted AP-2 cargo [17]
GGH	(1.82)#	(1.55)#	Gamma-glutamyl hydrolase	predicted AP-2 cargo [17]
GLA	(1.78)#	(1.28)#	Alpha-galactosidase A
ARSA		(2.87)#	Arylsulfatase A	predicted AP-1 cargo [17]

## Sheet: Peripheral membrane proteins
Gene Names	AP-1 Ave	GGA Ave	Protein names	AP-1 IP PD	Known association with AP-1?
AFTPH	16.3117	1.48583	Aftiphilin	IP PD	[S7]
HEATR5B	10.3938	1.32064	HEAT repeat-containing protein 5B, p200	IP PD	[S7]
AP1S3	9.52853	1.0951	AP-1 complex subunit sigma-3	IP	[S6]
AP1GBP1	9.29296	1.45053	Synergin gamma	IP PD	[S7]
AP1S1	6.41202	1.09675	AP-1 complex subunit sigma-1	IP	[S6]
AP1G1	6.16521	1.02313	AP-1 complex subunit gamma-1	IP	[S6]
AP1M1	5.99209	0.9878	AP-1 complex subunit mu-1	IP	[S6]
AP1S2	5.82603	0.959034	AP-1 complex subunit sigma-2	IP	[S6]
GGA2	5.639	14.751	ADP-ribosylation factor-binding protein GGA2		[9]
AP1B1	5.11901	0.923662	AP-1 complex subunit beta-1	IP	[S6]
C4orf16	5.10002	1.38831	AP-1 complex-associated regulatory protein	IP	[S8]
RAB4B	4.25936	0.999415	Ras-related protein Rab-4B		predicted AP-1 [17]
FAM84B	4.08644	0.812571	Breast cancer membrane protein 101		predicted AP-1 [17]
RAB4A	3.8366	1.01143	Ras-related protein Rab-4A		predicted AP-1 [17]
KIF13A	3.7282	0.93503	Kinesin-like protein KIF13A	IP PD	[S9, S10]
CLINT1	3.62646	1.25426	EpsinR	PD	[S11, S12, S13]
PI4K2B	3.43683	1.32419	Phosphatidylinositol 4-kinase type 2-beta	IP	predicted retromer [17]
CLLD6	3.30385	1.17723	Chronic lymphocytic leukemia deletion region gene 6 protein		predicted AP-2 [17]
STAMBPL1	3.03909	1.29418	AMSH-like protease		predicted AP-1/AP-2 [17]
CLTB	2.96871	1.12795	Clathrin light chain B		[S6]
CLTA	2.95976	1.12256	Clathrin light chain A		[S6]
CLTCL1	2.94307	1.07794	Clathrin heavy chain 2		predicted AP-1/AP-2 [17]
C10orf88	2.9314	1.14861	Uncharacterized protein C10orf88	IP	predicted AP-1/AP-2 [17]
VPS45	2.92647	0.898541	Vacuolar protein sorting-associated protein 45		predicted AP-1 [17]
OCRL	2.912	1.40672	Inositol polyphosphate 5-phosphatase OCRL-1		predicted AP-1/AP-2 [17]
SCYL2	2.91151	0.989471	SCY1-like protein 2; CVAK104		[S14]
CLTC	2.83469	1.09637	Clathrin heavy chain 1	IP	[S6]
TNK2	2.74246	1.19615	Activated CDC42 kinase 1		predicted AP-2 [17]
GAK	2.67802	0.965852	Cyclin-G-associated kinase		[S15]
HIP1R	2.67274	0.896573	Huntingtin-interacting protein 1-related protein		predicted AP-1/AP-2 [17]
RABGEF1	2.55425	1.40261	Rab5 GDP/GTP exchange factor; Rabex-5		predicted AP-1 [17]
ARF1	2.54651	1.09531	ADP-ribosylation factor 1	IP	[S16]
DNAJC6	2.49207	1.10347	auxilin		predicted AP-1/AP-2 [17]
PTPN23	2.4452	1.24612	Tyrosine-protein phosphatase non-receptor type 3		predicted AP-2 [17]
LDLRAP1	2.33462	0.76705	Low density lipoprotein receptor adapter protein 1; ARH		predicted AP-2 [17]
AP2B1	2.32443	0.676498	AP-2 complex subunit beta	IP	[S6]
STAMBP	2.30599	1.36647	STAM-binding protein; AMSH		predicted AP-2 [17]
PICALM	2.21725	0.865178	Phosphatidylinositol-binding clathrin assembly protein; CALM		predicted AP-2 [17]
ARFGEF2	2.1827	1.50635	Brefeldin A-inhibited guanine nucleotide-exchange protein 2		[S17]
TRIM47	2.0782	0.992407	Tripartite motif-containing protein 47		predicted AP-1 [17]
AGFG1	2.01713	0.846889	Arf-GAP domain and FG repeat-containing protein 1		predicted AP-2 [17]
MLK4	1.97611	0.919819	Mitogen-activated protein kinase kinase kinase MLK4		predicted AP-1 [17]
PIK3C2A	1.97229	0.889608	Phosphatidylinositol-4-phosphate 3-kinase C2 domain-containing subunit alpha		predicted AP-1/AP-2 [17]
NAPA	1.80659	1.16945	Alpha-soluble NSF attachment protein		predicted AP-1 [17]
PUM1	1.68135	0.936962	Pumilio homolog 1		predicted AP-1/AP-2 [17]
DNM2	1.58163	0.830761	Dynamin-2		predicted AP-1/AP-2 [17]
GAPVD1	1.57457	0.742122	GTPase-activating protein and VPS9 domain-containing protein 1		predicted AP-1 [17]
AAK1	1.56722	0.690251	AP2-associated protein kinase 1		predicted AP-2 [17]
NAPG	1.25819	1.17906	Gamma-soluble NSF attachment protein		predicted AP-1 [17]
RABEP1		4.04808	Rab GTPase-binding effector protein 1		[S18]
FAM109B		1.56081	Sesquipedalian-2		predicted AP-1/AP-2 [17]
AP1G2		0.964368	AP-1 complex subunit gamma-like 2	IP	[S6]
EIF2C2		0.953494	Protein argonaute-2		predicted AP-1/AP-2 [17]
TNRC6A		0.940089	Trinucleotide repeat-containing gene 6A protein		predicted AP-1/AP-2 [17]
DERPC	(4.86)#		Chromosome transmission fidelity protein 8 homolog isoform 2		predicted AP-1/AP-2 [17]
MEA1	(3.13)#	(0.90)#	Male-enhanced antigen 1		predicted AP-2 [17]
PLEKHJ1	(2.65)#	(1.42)#	Pleckstrin homology domain-containing family J member 1		predicted AP-1/AP-2 [17]

## Sheet: Integral membrane proteins
Gene Names	AP-1 Ave	GGA Ave	Protein names	Disease?	Topology	Known association with AP-1?
CPD	7.38521	0.914175	Carboxypeptidase D	NK	Type I	[S19]
KIAA0319L	5.49292	0.877527	Dyslexia-associated protein	dyslexia	Type I	this study
NAGPA	4.61616	1.22801	Mannose 6-phosphate uncovering enzyme	stuttering	Type I	this study
TSPAN13	3.68181	1.0215	Tetraspanin-13	NK	Multi-pass	predicted AP-1 [17]
ATP7A	3.58059	1.00009	Copper-transporting ATPase 1	Menkes disease, occipital horn syndrome, distal spinal muscular atrophy X-linked type 3	Multi-pass	predicted AP-1 [17]
SORT1	3.31487	1.9913	Sortilin	low density lipoprotein cholesterol level QTL6	Type I	predicted AP-1 [17]
VAMP4	3.13188	1.08909	Vesicle-associated membrane protein 4	NK	Type IV	[20]
IGF2R	3.1201	2.31338	Cation-independent mannose-6-phosphate receptor	hepatocellular carcinoma	Type I	[S6]
STX16	3.06349	0.935645	Syntaxin-16	pseudohypoparathyroidism type 1B	Type IV	predicted AP-1 [17]
FURIN	3.04628	0.729778	Furin	NK	Type I	[S20]
VTI1A	3.0388	1.2428	Vesicle transport through interaction with t-SNAREs homolog 1A	NK	Type IV	predicted AP-1 [17]
STX10	3.03617	1.08795	Syntaxin-10	NK	Type IV	predicted AP-1 [17]
VTI1B	3.00295	1.43615	Vesicle transport through interaction with t-SNAREs homolog 1B	NK	Type IV	predicted AP-1 [17, S21]
FAM18B	2.96175		FAM18/TVP23 family protein	NK	Multi-pass	predicted AP-1/AP-2 [17]
ATP7B	2.89747		Copper-transporting ATPase 2	Wilson disease	Multi-pass	this study
TSPAN31	2.88349	1.15637	Tetraspanin-31	NK	Multi-pass	this study
LNPEP	2.8403	1.20498	Leucyl-cystinyl aminopeptidase	NK	Type II	this study
TMEM63B	2.80682	1.13141	Transmembrane protein 63B	NK	Multi-pass	this study
STX8	2.74115	1.26277	Syntaxin-8	NK	Type IV	predicted AP-1 [17]
C20orf30	2.71104	0.999765	UPF0414 transmembrane protein	NK	Multi-pass	this study
M6PR	2.67642	2.04107	Cation-dependent mannose-6-phosphate receptor	NK	Type I	[S6]
STX6	2.65968	1.09321	Syntaxin-6	NK	Type IV	predicted AP-1 [17]
HFE	2.60205	0.99977	Hereditary hemochromatosis protein	hemochromatosis, variegate porphyria	Type I	predicted AP-2 [17]
VLDLR	2.55581	0.768524	Very low-density lipoprotein receptor	cerebellar ataxia mental retardation, dysequilibrium syndrome type 1	Type I	[S6]
ROR1	2.53123	1.46127	Tyrosine-protein kinase transmembrane receptor	NK	Type I	this study
KIAA2013	2.37228	1.21498	Uncharacterized protein KIAA2013	NK	Type I	this study
ATP6V0A2	2.35748	0.980323	V-type proton ATPase 116 kDa subunit a isoform 2	cutis laxa autosomal recessive type 2A, wrinkly skin syndrome	Multi-pass	this study
KIAA1467	2.3554	1.07311	Uncharacterized protein KIAA1467	NK	Type I	this study
SLC35B2	2.2598	1.44423	Solute carrier family 35 member B2	NK	Multi-pass	this study
YIPF6	2.21905	1.06147	YIP1 family member 6	NK	Multi-pass	predicted AP-1/AP-2 [17]
DNAJB14	2.21902	0.7361	DnaJ homolog subfamily B member 14	NK	Type II	this study
SFT2D3	2.18197	1.58059	Vesicle transport protein SFT2C	NK	Multi-pass	this study
GOLM1	2.17708	1.394	Golgi membrane protein 1	NK	Type II	this study
STX12	2.15006	1.11276	Syntaxin-12/-13	NK	Type IV	this study
ECE1	2.13135	1.70732	Endothelin-converting enzyme 1	Hirschsprung disease cardiac defects and autonomic dysfunction	Type II	this study
EFNB1	2.04751	1.38207	Ephrin-B1	craniofrontonasal dysplasia	Type I	this study
YIPF2	2.0311	1.02972	YIP1 family member 2	NK	Multi-pass	this study
